# Supplementary material for: 1-(4-Chlorophenyl)-3-(3-chloro­pro­pionyl)thio­urea
Source: Acta Crystallogr Sect E Struct Rep Online. 2013 Oct 23;69(Pt 11):o1696. doi: 10.1107/S1600536813028511 (PMC3884346; doi:10.1107/S1600536813028511)
Supplement: Supplementary file 1 [file e-69-o1696-sup1.cif]

##############################################################################
#                                                                            #
# This CIF contains the data in a paper accepted for publication in          #
# Acta Crystallographica Section E. It conforms to the requirements of       #
# Notes for Authors for Acta Crystallographica Section E, and has been       #
# peer reviewed under the auspices of the IUCr Commission on Journals.       #
#                                                                            #
# Full details of the Crystallographic Information File format               #
# are given in the paper "The Crystallographic Information File (CIF):       #
# a New Standard Archive File for Crystallography" by S. R. Hall, F. H.      #
# Allen and I. D. Brown [Acta Cryst. (1991), A47, 655-685].                  #
#                                                                            #
# The current version of the core CIF dictionary is obtainable from          #
# ftp://ftp.iucr.org/pub/cif_core.dic.                                       #
#                                                                            #
# Software is freely available for graphical display of the structure(s)     #
# in this CIF. For information consult the CIF software page                 #
# http://www.iucr.org/resources/cif/software.                                #
#                                                                            #
# This file may be used for bona fide research purposes within the           #
# scientific community so long as proper attribution is given to the journal # 
# article from which it was obtained.                                        #
#                                                                            #
##############################################################################
data_global
_audit_creation_method     'form.cif (version 2.0)'
_journal_data_validation_number     ?
_journal_date_recd_electronic     2013-09-20
_journal_date_accepted     2013-10-17
_journal_name_full     'Acta Crystallographica, Section E'
_journal_year     2013
_journal_volume     69
_journal_issue     11
_journal_page_first     o1696
_journal_page_last     o1696
_journal_paper_category     QO
_journal_paper_doi     10.1107/S1600536813028511
_journal_coeditor_code     LR2115
_publ_contact_author_name     'Siti Fairus M. Yusoff'
_publ_contact_author_address
;
      School of Chemical Sciences and Food Technology
      Universiti Kebangsaan Malaysia
      43600 Bangi, Selangor
      Malaysia
;
_publ_contact_author_email     'ctfairus@ukm.my'
_publ_contact_author_fax     '6 03 89215410'
_publ_contact_author_phone     '6 03 89214215'
_publ_section_title
;
1-(4-Chlorophenyl)-3-(3-chloropropionyl)thiourea
;
_publ_section_title_footnote     .
loop_
    _publ_author_name
    _publ_author_footnote
    _publ_author_address
    'Yamin, Bohari M.' ?
;      School of Chemical Sciences and Food Technology
       Universiti Kebangsaan Malaysia
       43600 Bangi, Selangor
       Malaysia
;
    'Soh, Siti K. C.' ?
;      School of Chemical Sciences and Food Technology
       Universiti Kebangsaan Malaysia
       43600 Bangi, Selangor
       Malaysia
;
    'Yusoff, Siti Fairus M.' ?
;      School of Chemical Sciences and Food Technology
       Universiti Kebangsaan Malaysia
       43600 Bangi, Selangor
       Malaysia
;
data_I
_audit_creation_method     SHELXL-97
_database_code_depnum_ccdc_archive     'CCDC 966877'
_chemical_name_systematic
;
1-(4-Chlorophenyl)-3-(3-chloropropionyl)thiourea
;
_chemical_name_common     ?
_chemical_formula_moiety     'C10 H10 Cl2 N2 O S'
_chemical_formula_sum     'C10 H10 Cl2 N2 O S'
_chemical_formula_iupac     'C10 H10 Cl2 N2 O S'
_chemical_formula_weight     277.16
_chemical_melting_point     ?
_symmetry_cell_setting     triclinic
_symmetry_space_group_name_H-M     'P -1'
_symmetry_space_group_name_Hall     '-P 1'
loop_
    _symmetry_equiv_pos_as_xyz
    'x, y, z'
    '-x, -y, -z'
_cell_length_a     5.5151(16)
_cell_length_b     9.045(3)
_cell_length_c     12.387(4)
_cell_angle_alpha     101.000(5)
_cell_angle_beta     94.027(5)
_cell_angle_gamma     94.780(5)
_cell_volume     602.1(3)
_cell_formula_units_Z     2
_cell_measurement_reflns_used     ?
_cell_measurement_theta_min     ?
_cell_measurement_theta_max     ?
_cell_measurement_temperature     298(2)
_exptl_crystal_description     block
_exptl_crystal_colour     colourless
_exptl_crystal_size_max     0.47
_exptl_crystal_size_mid     0.21
_exptl_crystal_size_min     0.08
_exptl_crystal_density_diffrn     1.529
_exptl_crystal_density_meas     ?
_exptl_crystal_density_method     'not measured'
_exptl_crystal_F_000     284
_exptl_absorpt_coefficient_mu     0.691
_exptl_absorpt_correction_type     multi-scan
_exptl_absorpt_process_details     '(SADABS; Bruker, 2000)'
_exptl_absorpt_correction_T_min     0.7371
_exptl_absorpt_correction_T_max     0.9468
_exptl_special_details     ?
_diffrn_ambient_temperature     298(2)
_diffrn_radiation_type     MoK\a
_diffrn_radiation_wavelength     0.71073
_diffrn_radiation_source     'fine-focus sealed tube'
_diffrn_radiation_monochromator     graphite
_diffrn_measurement_device_type
;
Bruker SMART APEX CCD area-detector
;
_diffrn_measurement_method     '\w scans'
_diffrn_detector_area_resol_mean     83.66
_diffrn_reflns_number     5947
_diffrn_reflns_av_R_equivalents     0.0346
_diffrn_reflns_av_sigmaI/netI     0.0425
_diffrn_reflns_theta_min     1.68
_diffrn_reflns_theta_max     25.50
_diffrn_reflns_theta_full     25.50
_diffrn_measured_fraction_theta_max     0.996
_diffrn_measured_fraction_theta_full     0.996
_diffrn_reflns_limit_h_min     -6
_diffrn_reflns_limit_h_max     6
_diffrn_reflns_limit_k_min     -10
_diffrn_reflns_limit_k_max     10
_diffrn_reflns_limit_l_min     -14
_diffrn_reflns_limit_l_max     14
_diffrn_standards_number     0
_diffrn_standards_interval_count     0
_diffrn_standards_interval_time     0
_diffrn_standards_decay_%     0
_refine_special_details
;
 Refinement of F^2^ against ALL reflections.  The weighted R-factor wR and
 goodness of fit S are based on F^2^, conventional R-factors R are based
 on F, with F set to zero for negative F^2^. The threshold expression of
 F^2^ > 2sigma(F^2^) is used only for calculating R-factors(gt) etc. and is
 not relevant to the choice of reflections for refinement.  R-factors based
 on F^2^ are statistically about twice as large as those based on F, and R-
 factors based on ALL data will be even larger.
;
_reflns_number_total     2227
_reflns_number_gt     1698
_reflns_threshold_expression     I>2sigma(I)
_refine_ls_structure_factor_coef     Fsqd
_refine_ls_matrix_type     full
_refine_ls_R_factor_all     0.0716
_refine_ls_R_factor_gt     0.0533
_refine_ls_wR_factor_gt     0.1113
_refine_ls_wR_factor_ref     0.1156
_refine_ls_goodness_of_fit_ref     1.218
_refine_ls_restrained_S_all     1.218
_refine_ls_number_reflns     2227
_refine_ls_number_parameters     145
_refine_ls_number_restraints     0
_refine_ls_hydrogen_treatment     constr
_refine_ls_weighting_scheme     calc
_refine_ls_weighting_details
         'calc w=1/[\s^2^(Fo^2^)+(0.0289P)^2^+0.4821P] where P=(Fo^2^+2Fc^2^)/3'
_atom_sites_solution_hydrogens     geom
_atom_sites_solution_primary     direct
_atom_sites_solution_secondary     difmap
_refine_ls_shift/su_max     0.000
_refine_ls_shift/su_mean     0.000
_refine_diff_density_max     0.249
_refine_diff_density_min     -0.288
_refine_ls_extinction_method     none
_refine_ls_extinction_coef     ?
loop_
    _atom_type_symbol
    _atom_type_description
    _atom_type_scat_dispersion_real
    _atom_type_scat_dispersion_imag
    _atom_type_scat_source
    'C' 'C' 0.0033 0.0016
                         'International Tables Vol C Tables 4.2.6.8 and 6.1.1.4'
    'H' 'H' 0.0000 0.0000
                         'International Tables Vol C Tables 4.2.6.8 and 6.1.1.4'
    'N' 'N' 0.0061 0.0033
                         'International Tables Vol C Tables 4.2.6.8 and 6.1.1.4'
    'O' 'O' 0.0106 0.0060
                         'International Tables Vol C Tables 4.2.6.8 and 6.1.1.4'
    'S' 'S' 0.1246 0.1234
                         'International Tables Vol C Tables 4.2.6.8 and 6.1.1.4'
    'Cl' 'Cl' 0.1484 0.1585
                         'International Tables Vol C Tables 4.2.6.8 and 6.1.1.4'
_computing_data_collection     'SMART (Bruker, 2000)'
_computing_cell_refinement     'SAINT (Bruker, 2000)'
_computing_data_reduction     'SAINT (Bruker, 2000)'
_computing_structure_solution     'SHELXTL (Sheldrick, 2008)'
_computing_structure_refinement     'SHELXTL (Sheldrick, 2008)'
_computing_molecular_graphics     'SHELXTL (Sheldrick, 2008)'
_computing_publication_material
;
SHELXTL (Sheldrick, 2008), PARST (Nardelli, 1995) and PLATON
(Spek, 2009)
;
loop_
    _atom_site_type_symbol
    _atom_site_label
    _atom_site_fract_x
    _atom_site_fract_y
    _atom_site_fract_z
    _atom_site_U_iso_or_equiv
    _atom_site_adp_type
    _atom_site_calc_flag
    _atom_site_refinement_flags
    _atom_site_occupancy
    _atom_site_symmetry_multiplicity
    _atom_site_disorder_assembly
    _atom_site_disorder_group
    Cl Cl1 -0.1359(2) 0.15827(13) 0.11875(8) 0.0690(3) Uani d . 1 1 . .
    Cl Cl2 -0.63977(19) 0.26746(13) 0.95531(9) 0.0666(3) Uani d . 1 1 . .
    S S1 0.27725(18) 0.51842(10) 0.63440(8) 0.0481(3) Uani d . 1 1 . .
    O O1 -0.0306(5) 0.1007(3) 0.3804(2) 0.0569(7) Uani d . 1 1 . .
    N N1 0.2306(5) 0.3097(3) 0.4537(2) 0.0405(7) Uani d . 1 1 . .
    H H1A 0.3596 0.3612 0.4406 0.049 Uiso calc R 1 1 . .
    N N2 -0.0333(5) 0.2657(3) 0.5811(2) 0.0422(7) Uani d . 1 1 . .
    H H2A -0.0743 0.1856 0.5312 0.051 Uiso calc R 1 1 . .
    C C1 0.1271(7) 0.0805(4) 0.1674(3) 0.0491(9) Uani d . 1 1 . .
    H H1B 0.0777 -0.0151 0.1878 0.059 Uiso calc R 1 1 . .
    H H1C 0.2346 0.0610 0.1087 0.059 Uiso calc R 1 1 . .
    C C2 0.2629(7) 0.1865(4) 0.2656(3) 0.0465(9) Uani d . 1 1 . .
    H H2B 0.4247 0.1547 0.2774 0.056 Uiso calc R 1 1 . .
    H H2C 0.2824 0.2874 0.2494 0.056 Uiso calc R 1 1 . .
    C C3 0.1378(6) 0.1931(4) 0.3701(3) 0.0419(8) Uani d . 1 1 . .
    C C4 0.1477(6) 0.3573(4) 0.5567(3) 0.0369(8) Uani d . 1 1 . .
    C C5 -0.1697(6) 0.2764(4) 0.6739(3) 0.0382(8) Uani d . 1 1 . .
    C C6 -0.1040(7) 0.3699(4) 0.7750(3) 0.0503(10) Uani d . 1 1 . .
    H H6A 0.0389 0.4351 0.7854 0.060 Uiso calc R 1 1 . .
    C C7 -0.2499(7) 0.3672(4) 0.8611(3) 0.0522(10) Uani d . 1 1 . .
    H H7A -0.2060 0.4310 0.9291 0.063 Uiso calc R 1 1 . .
    C C8 -0.4593(6) 0.2700(4) 0.8458(3) 0.0436(9) Uani d . 1 1 . .
    C C9 -0.5279(6) 0.1755(4) 0.7458(3) 0.0467(9) Uani d . 1 1 . .
    H H9A -0.6708 0.1104 0.7358 0.056 Uiso calc R 1 1 . .
    C C10 -0.3824(6) 0.1788(4) 0.6610(3) 0.0442(9) Uani d . 1 1 . .
    H H10A -0.4269 0.1143 0.5932 0.053 Uiso calc R 1 1 . .
loop_
    _atom_site_aniso_label
    _atom_site_aniso_U_11
    _atom_site_aniso_U_22
    _atom_site_aniso_U_33
    _atom_site_aniso_U_12
    _atom_site_aniso_U_13
    _atom_site_aniso_U_23
    Cl1 0.0701(7) 0.0818(8) 0.0521(6) 0.0101(6) 0.0018(5) 0.0059(5)
    Cl2 0.0648(7) 0.0843(8) 0.0560(6) 0.0065(6) 0.0285(5) 0.0192(5)
    S1 0.0518(6) 0.0429(5) 0.0431(5) -0.0112(4) 0.0107(4) -0.0034(4)
    O1 0.0667(18) 0.0535(16) 0.0418(14) -0.0241(14) 0.0165(12) -0.0041(12)
    N1 0.0400(16) 0.0419(16) 0.0347(16) -0.0095(13) 0.0090(12) -0.0012(12)
    N2 0.0476(17) 0.0416(16) 0.0320(15) -0.0097(13) 0.0099(13) -0.0027(12)
    C1 0.054(2) 0.049(2) 0.039(2) -0.0039(18) 0.0112(17) -0.0030(16)
    C2 0.053(2) 0.049(2) 0.0352(19) -0.0072(18) 0.0104(17) 0.0039(16)
    C3 0.049(2) 0.040(2) 0.0351(19) -0.0011(17) 0.0060(16) 0.0035(15)
    C4 0.0367(19) 0.0363(19) 0.0359(18) -0.0024(15) 0.0017(14) 0.0057(14)
    C5 0.0395(19) 0.043(2) 0.0315(18) 0.0014(16) 0.0052(14) 0.0053(15)
    C6 0.044(2) 0.062(2) 0.039(2) -0.0111(18) 0.0075(16) 0.0024(18)
    C7 0.057(2) 0.063(3) 0.033(2) -0.001(2) 0.0095(17) 0.0000(17)
    C8 0.041(2) 0.052(2) 0.042(2) 0.0070(17) 0.0135(16) 0.0141(17)
    C9 0.040(2) 0.048(2) 0.052(2) -0.0045(17) 0.0088(17) 0.0114(18)
    C10 0.045(2) 0.045(2) 0.040(2) -0.0032(17) 0.0050(16) 0.0028(16)
_geom_special_details
;
 All esds (except the esd in the dihedral angle between two l.s. planes)
 are estimated using the full covariance matrix.  The cell esds are taken
 into account individually in the estimation of esds in distances, angles
 and torsion angles; correlations between esds in cell parameters are only
 used when they are defined by crystal symmetry.  An approximate (isotropic)
 treatment of cell esds is used for estimating esds involving l.s. planes.
;
loop_
    _geom_bond_atom_site_label_1
    _geom_bond_atom_site_label_2
    _geom_bond_site_symmetry_2
    _geom_bond_distance
    _geom_bond_publ_flag
    Cl1 C1 . 1.780(4) ?
    Cl2 C8 . 1.741(3) ?
    S1 C4 . 1.660(3) ?
    O1 C3 . 1.227(4) ?
    N1 C3 . 1.366(4) ?
    N1 C4 . 1.389(4) ?
    N1 H1A . 0.8600 ?
    N2 C4 . 1.332(4) ?
    N2 C5 . 1.410(4) ?
    N2 H2A . 0.8600 ?
    C1 C2 . 1.506(4) ?
    C1 H1B . 0.9700 ?
    C1 H1C . 0.9700 ?
    C2 C3 . 1.502(4) ?
    C2 H2B . 0.9700 ?
    C2 H2C . 0.9700 ?
    C5 C6 . 1.376(5) ?
    C5 C10 . 1.388(5) ?
    C6 C7 . 1.383(5) ?
    C6 H6A . 0.9300 ?
    C7 C8 . 1.370(5) ?
    C7 H7A . 0.9300 ?
    C8 C9 . 1.373(5) ?
    C9 C10 . 1.369(5) ?
    C9 H9A . 0.9300 ?
    C10 H10A . 0.9300 ?
loop_
    _geom_angle_atom_site_label_1
    _geom_angle_atom_site_label_2
    _geom_angle_atom_site_label_3
    _geom_angle_site_symmetry_1
    _geom_angle_site_symmetry_3
    _geom_angle
    _geom_angle_publ_flag
    C3 N1 C4 . . 129.6(3) ?
    C3 N1 H1A . . 115.2 ?
    C4 N1 H1A . . 115.2 ?
    C4 N2 C5 . . 131.6(3) ?
    C4 N2 H2A . . 114.2 ?
    C5 N2 H2A . . 114.2 ?
    C2 C1 Cl1 . . 111.2(3) ?
    C2 C1 H1B . . 109.4 ?
    Cl1 C1 H1B . . 109.4 ?
    C2 C1 H1C . . 109.4 ?
    Cl1 C1 H1C . . 109.4 ?
    H1B C1 H1C . . 108.0 ?
    C3 C2 C1 . . 113.6(3) ?
    C3 C2 H2B . . 108.8 ?
    C1 C2 H2B . . 108.8 ?
    C3 C2 H2C . . 108.8 ?
    C1 C2 H2C . . 108.8 ?
    H2B C2 H2C . . 107.7 ?
    O1 C3 N1 . . 122.7(3) ?
    O1 C3 C2 . . 123.2(3) ?
    N1 C3 C2 . . 114.1(3) ?
    N2 C4 N1 . . 114.4(3) ?
    N2 C4 S1 . . 127.3(3) ?
    N1 C4 S1 . . 118.3(2) ?
    C6 C5 C10 . . 118.7(3) ?
    C6 C5 N2 . . 125.5(3) ?
    C10 C5 N2 . . 115.7(3) ?
    C5 C6 C7 . . 120.2(3) ?
    C5 C6 H6A . . 119.9 ?
    C7 C6 H6A . . 119.9 ?
    C8 C7 C6 . . 119.7(3) ?
    C8 C7 H7A . . 120.1 ?
    C6 C7 H7A . . 120.1 ?
    C7 C8 C9 . . 121.0(3) ?
    C7 C8 Cl2 . . 119.1(3) ?
    C9 C8 Cl2 . . 119.9(3) ?
    C10 C9 C8 . . 118.9(3) ?
    C10 C9 H9A . . 120.6 ?
    C8 C9 H9A . . 120.6 ?
    C9 C10 C5 . . 121.4(3) ?
    C9 C10 H10A . . 119.3 ?
    C5 C10 H10A . . 119.3 ?
loop_
    _geom_torsion_atom_site_label_1
    _geom_torsion_atom_site_label_2
    _geom_torsion_atom_site_label_3
    _geom_torsion_atom_site_label_4
    _geom_torsion_site_symmetry_1
    _geom_torsion_site_symmetry_2
    _geom_torsion_site_symmetry_3
    _geom_torsion_site_symmetry_4
    _geom_torsion
    _geom_torsion_publ_flag
    Cl1 C1 C2 C3 . . . . 73.9(4) ?
    C4 N1 C3 O1 . . . . -7.3(6) ?
    C4 N1 C3 C2 . . . . 173.8(3) ?
    C1 C2 C3 O1 . . . . 13.7(5) ?
    C1 C2 C3 N1 . . . . -167.4(3) ?
    C5 N2 C4 N1 . . . . -177.7(3) ?
    C5 N2 C4 S1 . . . . 1.6(6) ?
    C3 N1 C4 N2 . . . . 7.8(5) ?
    C3 N1 C4 S1 . . . . -171.5(3) ?
    C4 N2 C5 C6 . . . . -17.2(6) ?
    C4 N2 C5 C10 . . . . 165.4(3) ?
    C10 C5 C6 C7 . . . . -0.8(6) ?
    N2 C5 C6 C7 . . . . -178.1(3) ?
    C5 C6 C7 C8 . . . . 0.5(6) ?
    C6 C7 C8 C9 . . . . -0.4(6) ?
    C6 C7 C8 Cl2 . . . . 179.7(3) ?
    C7 C8 C9 C10 . . . . 0.4(6) ?
    Cl2 C8 C9 C10 . . . . -179.6(3) ?
    C8 C9 C10 C5 . . . . -0.7(6) ?
    C6 C5 C10 C9 . . . . 0.9(5) ?
    N2 C5 C10 C9 . . . . 178.4(3) ?
loop_
    _geom_hbond_atom_site_label_D
    _geom_hbond_atom_site_label_H
    _geom_hbond_atom_site_label_A
    _geom_hbond_site_symmetry_D
    _geom_hbond_site_symmetry_H
    _geom_hbond_site_symmetry_A
    _geom_hbond_distance_DH
    _geom_hbond_distance_HA
    _geom_hbond_distance_DA
    _geom_hbond_angle_DHA
    _geom_hbond_publ_flag
    N2 H2A O1 . . 1_555 0.86 1.92 2.646(4) 141 yes
    C6 H6A S1 . . 1_555 0.93 2.55 3.193(4) 126 no
    N1 H1A S1 . . 2_666 0.86 2.52 3.367(3) 169 yes
    C9 H9A O1 . . 2_456 0.93 2.55 3.402(5) 152 yes
    C1 H1B Cg1 . . 2_556 0.97 2.92 3.690(4) 137 yes
_iucr_refine_instructions_details
;
TITL bob943m in P-1
CELL 0.71073   5.5151   9.0455  12.3865 101.000  94.027  94.780
ZERR    2.00   0.0016   0.0026   0.0035   0.005   0.005   0.005
LATT 1
SFAC C  H  N  O  S  Cl
UNIT 20 20 4 2 2 4
L.S. 20
ACTA
OMIT -3 51
BOND $H
FMAP 2 1 60
PLAN 10
SIZE 0.47 0.21 0.08
TEMP 25
CONF
WGHT    0.028900    0.482100
FVAR       1.05804
CL1   6   -0.135881    0.158267    0.118752    11.00000    0.07008    0.08184 =
         0.05208    0.00587    0.00181    0.01006
CL2   6   -0.639769    0.267460    0.955313    11.00000    0.06482    0.08426 =
         0.05602    0.01923    0.02855    0.00647
S1    5    0.277246    0.518416    0.634405    11.00000    0.05177    0.04289 =
         0.04314   -0.00345    0.01074   -0.01121
O1    4   -0.030603    0.100667    0.380425    11.00000    0.06668    0.05346 =
         0.04179   -0.00410    0.01648   -0.02411
N1    3    0.230639    0.309663    0.453699    11.00000    0.03996    0.04195 =
         0.03472   -0.00117    0.00904   -0.00953
AFIX  43
H1A   2    0.359591    0.361233    0.440588    11.00000   -1.20000
AFIX   0
N2    3   -0.033286    0.265675    0.581092    11.00000    0.04759    0.04163 =
         0.03201   -0.00270    0.00989   -0.00973
AFIX  43
H2A   2   -0.074329    0.185584    0.531249    11.00000   -1.20000
AFIX   0
C1    1    0.127107    0.080511    0.167382    11.00000    0.05364    0.04905 =
         0.03940   -0.00305    0.01119   -0.00386
AFIX  23
H1B   2    0.077676   -0.015124    0.187837    11.00000   -1.20000
H1C   2    0.234618    0.061036    0.108651    11.00000   -1.20000
AFIX   0
C2    1    0.262909    0.186532    0.265648    11.00000    0.05266    0.04890 =
         0.03517    0.00390    0.01041   -0.00719
AFIX  23
H2B   2    0.424707    0.154686    0.277364    11.00000   -1.20000
H2C   2    0.282420    0.287396    0.249436    11.00000   -1.20000
AFIX   0
C3    1    0.137795    0.193084    0.370109    11.00000    0.04870    0.03976 =
         0.03507    0.00347    0.00599   -0.00110
C4    1    0.147693    0.357285    0.556736    11.00000    0.03668    0.03630 =
         0.03595    0.00573    0.00173   -0.00238
C5    1   -0.169667    0.276392    0.673886    11.00000    0.03948    0.04262 =
         0.03151    0.00530    0.00516    0.00139
C6    1   -0.104037    0.369856    0.774961    11.00000    0.04444    0.06208 =
         0.03896    0.00242    0.00748   -0.01115
AFIX  43
H6A   2    0.038879    0.435051    0.785375    11.00000   -1.20000
AFIX   0
C7    1   -0.249876    0.367156    0.861091    11.00000    0.05652    0.06330 =
         0.03279   -0.00004    0.00946   -0.00053
AFIX  43
H7A   2   -0.205995    0.430990    0.929148    11.00000   -1.20000
AFIX   0
C8    1   -0.459306    0.270045    0.845753    11.00000    0.04095    0.05168 =
         0.04182    0.01410    0.01354    0.00700
C9    1   -0.527875    0.175538    0.745757    11.00000    0.03982    0.04829 =
         0.05185    0.01142    0.00876   -0.00450
AFIX  43
H9A   2   -0.670768    0.110370    0.735777    11.00000   -1.20000
AFIX   0
C10   1   -0.382351    0.178830    0.660955    11.00000    0.04478    0.04452 =
         0.03999    0.00277    0.00503   -0.00319
AFIX  43
H10A  2   -0.426938    0.114323    0.593234    11.00000   -1.20000
HKLF 4
REM  bob943m in P-1
REM R1 =  0.0533 for   1698 Fo > 4sig(Fo)  and  0.0716 for all   2227 data
REM    145 parameters refined using      0 restraints
END
WGHT      0.0289      0.4822
REM Highest difference peak  0.249,  deepest hole -0.288,  1-sigma level  0.071
Q1    1  -0.5837  0.3359  0.7484  11.00000  0.05    0.25
Q2    1   0.1874  0.6507  0.5792  11.00000  0.05    0.23
Q3    1  -0.1524  0.3963  0.5009  11.00000  0.05    0.22
Q4    1   0.2564  0.5277  0.3965  11.00000  0.05    0.21
Q5    1   0.0122 -0.1340  0.2813  11.00000  0.05    0.20
Q6    1  -0.3531  0.0819  0.0378  11.00000  0.05    0.20
Q7    1   0.2714  0.4663  0.8333  11.00000  0.05    0.19
Q8    1   0.1301 -0.1332  0.2431  11.00000  0.05    0.19
Q9    1  -0.2917  0.3155  0.4793  11.00000  0.05    0.18
Q10   1   0.3322  0.3993  0.2767  11.00000  0.05    0.18
;
