# Supplementary material for: 1-(4-Chlorophenyl)-3-(3-chloro­pro­pionyl)thio­urea
Source: Acta Crystallogr Sect E Struct Rep Online. 2013 Oct 23;69(Pt 11):o1696. doi: 10.1107/S1600536813028511 (PMC3884346; doi:10.1107/S1600536813028511)
Supplement: Supplementary file 2 [file e-69-o1696-Isup2.hkl]

# 
# h,k,l, Fc-squared, Fo-squared, sigma(Fo-squared) and status flag 
# 
data_I
_shelx_title ' bob943m in P-1' 
_shelx_refln_list_code          4 
_shelx_F_calc_maximum      103.92 
_exptl_crystal_F_000       284.00 
_reflns_d_resolution_high  0.8255 
 
loop_ 
 _symmetry_equiv_pos_as_xyz 
 'x, y, z' 
 '-x, -y, -z' 
 
_cell_length_a     5.5151 
_cell_length_b     9.0455 
_cell_length_c    12.3865 
_cell_angle_alpha 101.000 
_cell_angle_beta   94.027 
_cell_angle_gamma  94.780 
 
_shelx_F_squared_multiplier     1.000 
 
loop_ 
 _refln_index_h 
 _refln_index_k 
 _refln_index_l 
 _refln_F_squared_calc 
 _refln_F_squared_meas 
 _refln_F_squared_sigma 
 _refln_observed_status 
   1   0   0      759.03      786.04     10.00 o 
   2   0   0      525.63      520.99      7.82 o 
   3   0   0       11.04       21.23      1.93 o 
   4   0   0       39.71       47.47      2.34 o 
   5   0   0       26.66       39.62      7.12 o 
   6   0   0        0.81        2.76      4.25 o 
  -6   1   0       24.89       21.84      6.34 o 
  -5   1   0        0.54        4.72      5.68 o 
  -4   1   0       98.06       99.78      3.38 o 
  -3   1   0      417.82      418.42      7.22 o 
  -2   1   0        2.78        0.39      1.14 o 
  -1   1   0      647.80      656.26      8.55 o 
   0   1   0       19.12       25.66      0.90 o 
   1   1   0       50.78       63.99      1.70 o 
   2   1   0     4005.92     4001.32     47.78 o 
   3   1   0        4.63       16.66      2.75 o 
   4   1   0      122.91      141.50      4.15 o 
   5   1   0       59.08       73.72      3.95 o 
   6   1   0        4.38       10.14      7.16 o 
  -6   2   0       57.87       52.20      6.41 o 
  -5   2   0        1.85       -1.76      2.51 o 
  -4   2   0      242.68      239.66      6.78 o 
  -3   2   0       26.39       24.94      1.68 o 
  -2   2   0      316.60      302.29      5.22 o 
  -1   2   0       53.38       50.19      1.60 o 
   0   2   0     4554.94     3865.80    117.34 o 
   1   2   0      149.04      137.48      2.89 o 
   2   2   0       32.96       39.82      2.47 o 
   3   2   0      298.14      330.71      6.60 o 
   4   2   0      128.92      149.71      8.14 o 
   5   2   0      187.09      206.53      8.91 o 
   6   2   0        0.02        0.66      6.66 o 
  -6   3   0        1.23        8.28      4.97 o 
  -5   3   0       63.79       55.29      5.69 o 
  -4   3   0       53.38       52.86      4.03 o 
  -3   3   0       48.27       48.03      2.21 o 
  -2   3   0      395.53      390.03      6.54 o 
  -1   3   0      495.84      481.08      7.37 o 
   0   3   0      996.68     1018.81     13.41 o 
   1   3   0      620.78      610.97     10.55 o 
   2   3   0       86.46       95.02      3.01 o 
   3   3   0       29.92       39.78      2.13 o 
   4   3   0       25.09       31.74      2.50 o 
   5   3   0       55.33       63.18      9.85 o 
  -6   4   0        1.41       -5.67      4.20 o 
  -5   4   0       20.32       13.40      4.23 o 
  -4   4   0       62.63       54.94      4.55 o 
  -3   4   0      262.74      253.64      6.72 o 
  -2   4   0       76.00       73.23      2.60 o 
  -1   4   0        1.33        2.10      1.18 o 
   0   4   0       55.66       54.22      2.18 o 
   1   4   0     1943.69     1907.09     24.48 o 
   2   4   0       82.55       70.09      3.29 o 
   3   4   0      331.66      317.45      6.82 o 
   4   4   0       36.26       31.64      3.33 o 
   5   4   0       19.28        7.79      5.43 o 
  -6   5   0        2.94       -3.72      5.06 o 
  -5   5   0       74.91       64.83      6.70 o 
  -4   5   0       11.95       15.54      3.30 o 
  -3   5   0        0.05       15.89      3.42 o 
  -2   5   0       46.09       47.85      2.51 o 
  -1   5   0       23.13       21.64      1.70 o 
   0   5   0      352.20      354.18      6.65 o 
   1   5   0       30.28       32.77      1.91 o 
   2   5   0       31.56       31.32      2.25 o 
   3   5   0      402.57      400.02     12.12 o 
   4   5   0       82.29       73.40      5.82 o 
   5   5   0       43.09       47.90      6.01 o 
  -5   6   0       10.96        7.09      4.93 o 
  -4   6   0        0.39       -0.89      3.52 o 
  -3   6   0       74.07       85.03      3.97 o 
  -2   6   0       13.02       24.22      2.93 o 
  -1   6   0       46.92       50.97      2.32 o 
   0   6   0      142.80      146.44      4.14 o 
   1   6   0       89.89       86.41      3.96 o 
   2   6   0      533.68      507.73     29.70 o 
   3   6   0       27.50       31.26      4.07 o 
   4   6   0        5.30        2.71      3.51 o 
   5   6   0       42.46       36.46      6.16 o 
  -5   7   0       51.88       39.37      7.01 o 
  -4   7   0       38.42       32.32      6.01 o 
  -3   7   0        1.58       12.00      3.33 o 
  -2   7   0      153.95      168.26      4.86 o 
  -1   7   0       62.03       71.38      3.44 o 
   0   7   0        0.38       23.42      3.41 o 
   1   7   0        4.05       10.25      2.14 o 
   2   7   0        0.41        0.18      2.85 o 
   3   7   0        9.74        7.60      3.94 o 
   4   7   0        0.32       -0.95      4.02 o 
  -4   8   0       26.19       25.47      6.36 o 
  -3   8   0        3.28        5.69      4.74 o 
  -2   8   0      133.96      151.47      5.93 o 
  -1   8   0        2.06       16.09      5.31 o 
   0   8   0       18.68       24.96      3.45 o 
   1   8   0        0.74        2.16      3.36 o 
   2   8   0       82.72       82.03      6.75 o 
   3   8   0      128.27      125.71     10.60 o 
  -4   9   0        0.71        9.04      6.56 o 
  -3   9   0       18.48       12.70      9.15 o 
  -2   9   0        3.27        5.60      4.98 o 
  -1   9   0       42.50       45.79      5.04 o 
   0   9   0      169.00      162.01      8.66 o 
   1   9   0      139.36      142.44      8.78 o 
   2   9   0       28.59       37.66      6.13 o 
   3   9   0       21.20       17.71      7.86 o 
  -3  10   0        0.44       -5.56      9.80 o 
  -2  10   0        1.95        0.09      7.14 o 
  -1  10   0       16.08       18.04      5.42 o 
   0  10   0        1.80        1.35      4.22 o 
   1  10   0       26.03       31.25      9.95 o 
  -2 -10   1       33.85       33.46      5.89 o 
  -1 -10   1       15.41       19.98      5.68 o 
   0 -10   1       16.65       14.35      4.73 o 
   1 -10   1       40.28       45.53      9.17 o 
   2 -10   1       31.34       32.58      6.87 o 
   3 -10   1        1.38       -1.82     10.24 o 
  -3  -9   1       24.50       18.86      5.37 o 
  -2  -9   1        3.78        0.21      4.36 o 
  -1  -9   1       52.47       51.09      5.91 o 
   0  -9   1       16.25       15.10      4.17 o 
   1  -9   1        0.35        2.48      4.18 o 
   2  -9   1       19.07       22.48      6.30 o 
   3  -9   1        0.85        1.76      5.22 o 
   4  -9   1       13.73       13.44      6.58 o 
  -4  -8   1       25.34       20.39      5.30 o 
  -3  -8   1        9.00       10.15      4.33 o 
  -2  -8   1        8.67        6.92      3.65 o 
  -1  -8   1       41.62       39.31      4.66 o 
   0  -8   1       59.01       62.91      4.12 o 
   1  -8   1        7.40       19.91      3.53 o 
   2  -8   1       25.27       36.01      5.14 o 
   3  -8   1        4.77       12.27      3.93 o 
   4  -8   1        5.97        8.87      7.62 o 
  -4  -7   1        0.69       -2.26      4.27 o 
  -3  -7   1        0.98       -2.18      3.16 o 
  -2  -7   1      164.25      163.61     10.73 o 
  -1  -7   1       19.90       26.08      2.80 o 
   0  -7   1      488.88      497.07     11.18 o 
   1  -7   1       11.72       19.56      2.91 o 
   2  -7   1      117.96      120.26      4.88 o 
   3  -7   1        2.31       10.46      3.13 o 
   4  -7   1        8.28        5.81      4.74 o 
   5  -7   1        7.87       -1.59      5.60 o 
  -5  -6   1        5.92        5.76      5.04 o 
  -4  -6   1       12.09        9.01      4.25 o 
  -3  -6   1       10.70       14.28      3.25 o 
  -2  -6   1       54.12       54.36      3.91 o 
  -1  -6   1      202.11      193.44      7.67 o 
   0  -6   1      280.38      292.84      6.19 o 
   1  -6   1       69.12       67.88      2.70 o 
   2  -6   1      437.38      459.15      9.50 o 
   3  -6   1       34.18       36.41      2.77 o 
   4  -6   1       32.89       38.18      6.81 o 
   5  -6   1       15.71       19.75      5.59 o 
  -5  -5   1        1.88        3.36      7.22 o 
  -4  -5   1      373.81      331.04     11.65 o 
  -3  -5   1        4.22       12.35      3.69 o 
  -2  -5   1      444.04      410.85     26.80 o 
  -1  -5   1       79.04       77.95      2.74 o 
   0  -5   1       58.47       59.03      2.41 o 
   1  -5   1      404.55      422.94      7.54 o 
   2  -5   1        5.28       18.79      2.81 o 
   3  -5   1      140.54      140.42      5.01 o 
   4  -5   1       65.48       65.84      3.71 o 
   5  -5   1       68.33       57.50      6.14 o 
   6  -5   1       18.21       14.43      5.30 o 
  -5  -4   1      106.28      102.49      7.13 o 
  -4  -4   1      225.28      225.96      8.24 o 
  -3  -4   1       38.52       38.57      2.45 o 
  -2  -4   1      745.73      750.33     11.53 o 
  -1  -4   1     1151.45     1204.55     16.24 o 
   0  -4   1      286.30      303.65      5.51 o 
   1  -4   1      152.64      157.22      3.72 o 
   2  -4   1      348.96      349.87      6.36 o 
   3  -4   1      129.24      121.43      4.34 o 
   4  -4   1        4.08        4.07      1.78 o 
   5  -4   1        3.64        3.58      3.76 o 
   6  -4   1        1.51       -0.94      4.64 o 
  -5  -3   1       10.30       25.51      3.69 o 
  -4  -3   1       90.02      109.93      3.82 o 
  -3  -3   1      522.68      511.97      9.07 o 
  -2  -3   1       53.78       74.17      2.62 o 
  -1  -3   1      248.81      247.47      4.52 o 
   0  -3   1     1063.74     1157.28     14.96 o 
   1  -3   1     3005.04     2871.52     34.57 o 
   2  -3   1        4.82        5.40      1.10 o 
   3  -3   1      152.78      139.65      4.56 o 
   4  -3   1        2.41        7.56      1.81 o 
   5  -3   1        5.67        3.78      3.39 o 
   6  -3   1        0.99        0.51      4.43 o 
  -5  -2   1       77.78      103.72      4.00 o 
  -4  -2   1       31.72       49.54      3.19 o 
  -3  -2   1       59.08       70.41      2.78 o 
  -2  -2   1      126.08       95.25      3.32 o 
  -1  -2   1     1771.50     1727.26     21.29 o 
   0  -2   1      804.55      798.38     10.30 o 
   1  -2   1    10799.81     8484.78    204.97 o 
   2  -2   1        3.64        6.12      0.80 o 
   3  -2   1     1362.33     1362.14     18.31 o 
   4  -2   1        5.88       11.92      2.61 o 
   5  -2   1      127.35      122.23      7.88 o 
   6  -2   1        0.42        0.52      4.52 o 
  -6  -1   1      121.20      113.13      8.14 o 
  -5  -1   1       14.87       34.95      6.40 o 
  -4  -1   1       39.43       56.73      2.98 o 
  -3  -1   1      947.19      994.61     14.36 o 
  -2  -1   1      223.38      241.21      4.69 o 
  -1  -1   1     3175.07     2917.38     38.41 o 
   0  -1   1       79.67       86.87      1.90 o 
   1  -1   1      277.57      314.07      5.70 o 
   2  -1   1     3354.49     3233.15     52.68 o 
   3  -1   1       85.35       84.95      2.78 o 
   4  -1   1       26.84       42.46      4.91 o 
   5  -1   1       93.63       97.83      9.05 o 
   6  -1   1       37.94       34.14      5.88 o 
  -6   0   1       20.67       29.01      5.66 o 
  -5   0   1        0.07        8.22      7.46 o 
  -4   0   1      646.70      665.72     20.26 o 
  -3   0   1        0.04       -0.85      1.84 o 
  -2   0   1      143.20      146.08      3.27 o 
  -1   0   1      322.21      358.44      5.07 o 
   0   0   1      149.86      150.63      2.48 o 
   1   0   1     1490.65     1418.11     17.30 o 
   2   0   1       26.98       22.96      1.51 o 
   3   0   1       61.32       62.69      2.50 o 
   4   0   1      133.69      133.25      4.10 o 
   5   0   1        3.23        7.43      2.36 o 
   6   0   1        0.65        2.37      4.63 o 
  -6   1   1       39.29       33.43      5.94 o 
  -5   1   1        9.84       10.74      3.65 o 
  -4   1   1      245.98      239.50      5.56 o 
  -3   1   1       26.75       29.05      3.40 o 
  -2   1   1     2675.85     2678.18     36.34 o 
  -1   1   1      260.41      282.20      4.74 o 
   0   1   1     1548.40     1455.14     17.62 o 
   1   1   1      832.84      890.66     11.55 o 
   2   1   1     1612.51     1655.28     21.15 o 
   3   1   1        7.45       19.41      1.68 o 
   4   1   1      183.27      196.59      6.12 o 
   5   1   1        4.69       16.07      2.82 o 
  -6   2   1        8.05        8.40      4.71 o 
  -5   2   1       18.55       16.31      3.92 o 
  -4   2   1       75.96       78.24      3.75 o 
  -3   2   1       16.49       19.01      1.73 o 
  -2   2   1      163.59      162.01      3.55 o 
  -1   2   1     1319.78     1323.20     16.64 o 
   0   2   1     4533.64     4102.71     71.24 o 
   1   2   1       89.86       87.24      2.24 o 
   2   2   1       88.54       90.18      2.87 o 
   3   2   1      120.80      109.57      3.49 o 
   4   2   1      178.89      189.26      6.75 o 
   5   2   1       79.26       72.52      5.36 o 
   6   2   1       10.94       10.85      5.04 o 
  -6   3   1      160.08      150.40      9.60 o 
  -5   3   1       57.89       53.30      8.34 o 
  -4   3   1       24.19       28.93      3.08 o 
  -3   3   1       32.78       32.92      2.17 o 
  -2   3   1      157.97      153.17      3.65 o 
  -1   3   1       81.33       84.78      2.50 o 
   0   3   1      418.26      413.98      7.72 o 
   1   3   1     1066.04     1096.77     14.78 o 
   2   3   1      897.58      934.62     13.46 o 
   3   3   1      457.27      451.30      8.44 o 
   4   3   1       13.03       22.63      2.15 o 
   5   3   1      179.77      185.00     11.23 o 
   6   3   1       10.06       15.09      8.46 o 
  -6   4   1        4.38        5.27      5.20 o 
  -5   4   1       42.73       38.27      5.34 o 
  -4   4   1      226.40      216.89      9.00 o 
  -3   4   1      521.70      504.91      8.75 o 
  -2   4   1      375.22      359.22      6.61 o 
  -1   4   1      182.98      171.60      4.11 o 
   0   4   1       85.10       83.23      2.75 o 
   1   4   1        0.20        2.47      1.17 o 
   2   4   1      474.64      473.95      8.31 o 
   3   4   1      332.46      317.28     12.83 o 
   4   4   1        4.19       12.17      1.93 o 
   5   4   1       60.27       46.44      8.45 o 
  -6   5   1        0.02       -1.26      4.69 o 
  -5   5   1        5.12        8.63      4.35 o 
  -4   5   1      183.58      178.16     10.32 o 
  -3   5   1       28.21       35.49      2.33 o 
  -2   5   1        7.43       16.36      2.40 o 
  -1   5   1     2681.89     2727.60     34.42 o 
   0   5   1      144.46      138.14      3.77 o 
   1   5   1      467.52      449.48      8.07 o 
   2   5   1        2.86        6.33      1.51 o 
   3   5   1       25.58       33.07      3.25 o 
   4   5   1        4.04        6.37      3.66 o 
   5   5   1        4.98        1.29      4.23 o 
  -5   6   1        0.02       -0.81      7.08 o 
  -4   6   1        1.09        1.80      3.90 o 
  -3   6   1       13.58       26.16      4.69 o 
  -2   6   1        0.05        8.18      1.78 o 
  -1   6   1        5.28       16.28      1.46 o 
   0   6   1        7.79       10.09      1.78 o 
   1   6   1      922.19      949.89     18.24 o 
   2   6   1      139.64      137.25      6.58 o 
   3   6   1        0.27        3.12      2.93 o 
   4   6   1       29.83       30.72      7.45 o 
   5   6   1        0.18       -5.21      4.82 o 
  -5   7   1       25.27       21.29      5.94 o 
  -4   7   1       21.73       20.20      5.47 o 
  -3   7   1       51.52       58.80      5.21 o 
  -2   7   1        8.15       19.98      2.84 o 
  -1   7   1       76.81       90.75      5.07 o 
   0   7   1        0.14        5.51      2.51 o 
   1   7   1        2.51        2.75      1.79 o 
   2   7   1      256.06      248.17     10.30 o 
   3   7   1       96.47       87.20      6.96 o 
   4   7   1       26.62       23.87      5.60 o 
  -4   8   1        0.24       -1.01      6.74 o 
  -3   8   1       38.36       43.90     10.27 o 
  -2   8   1        5.77       19.75      3.97 o 
  -1   8   1      182.68      183.10      6.41 o 
   0   8   1       86.45       91.16      5.76 o 
   1   8   1       12.22        9.50      4.11 o 
   2   8   1        3.66        8.03      4.17 o 
   3   8   1       22.79       24.22      5.29 o 
  -4   9   1       12.35       15.14      6.98 o 
  -3   9   1       20.10       22.35      5.98 o 
  -2   9   1        8.55        8.68      4.78 o 
  -1   9   1       56.18       44.73      5.33 o 
   0   9   1        0.06        1.63      3.90 o 
   1   9   1        0.02        1.31      4.46 o 
   2   9   1       21.27       20.39      5.09 o 
  -1  10   1        0.69        1.33      4.77 o 
   0  10   1       18.30       13.75      4.73 o 
   1  10   1       17.22       13.10      5.26 o 
  -2 -10   2       24.15       22.84      5.59 o 
  -1 -10   2        2.13       -0.74      4.47 o 
   0 -10   2        0.05       -1.45      4.48 o 
   1 -10   2       36.11       27.70      6.56 o 
   2 -10   2        0.94        2.35      5.94 o 
   3 -10   2        0.28        2.81      6.20 o 
  -3  -9   2        8.37        5.92      4.46 o 
  -2  -9   2       48.65       47.45      6.00 o 
  -1  -9   2        9.04       12.14      4.41 o 
   0  -9   2        0.28        3.76      5.33 o 
   1  -9   2       40.71       44.89      5.42 o 
   2  -9   2        0.02        0.93      4.68 o 
   3  -9   2       73.53       64.15      7.26 o 
   4  -9   2        0.00       -8.10      8.72 o 
  -4  -8   2       15.32       10.84      4.90 o 
  -3  -8   2        0.07       -1.98      3.40 o 
  -2  -8   2        0.43       -1.32      3.23 o 
  -1  -8   2      114.03      113.96      7.50 o 
   0  -8   2      229.43      227.01      7.32 o 
   1  -8   2        5.54       15.40      2.82 o 
   2  -8   2       36.40       38.42      4.35 o 
   3  -8   2       16.69       17.15      3.72 o 
   4  -8   2        0.16        2.06      4.97 o 
  -4  -7   2       68.02       57.49      6.44 o 
  -3  -7   2       83.86       71.18      5.92 o 
  -2  -7   2        0.01        1.40      2.96 o 
  -1  -7   2      238.01      237.11     10.40 o 
   0  -7   2       30.77       39.80      6.41 o 
   1  -7   2      119.66      125.05      4.78 o 
   2  -7   2      164.65      179.65      6.07 o 
   3  -7   2        0.02        9.30      4.12 o 
   4  -7   2       12.00       15.98      3.58 o 
   5  -7   2        0.32        5.48      5.16 o 
  -5  -6   2       10.52       13.06      5.34 o 
  -4  -6   2       51.43       59.28      6.06 o 
  -3  -6   2      184.39      171.87      9.93 o 
  -2  -6   2      467.21      430.98     13.45 o 
  -1  -6   2       49.89       45.57      3.33 o 
   0  -6   2        2.87       13.47      2.59 o 
   1  -6   2       33.20       47.25      2.32 o 
   2  -6   2      153.22      146.80      5.17 o 
   3  -6   2      113.02      101.98      4.53 o 
   4  -6   2        1.26        6.84      4.44 o 
   5  -6   2       11.01        5.73      4.49 o 
  -5  -5   2        0.02       -0.70      4.36 o 
  -4  -5   2        3.50       19.18     10.37 o 
  -3  -5   2        5.54       11.77      3.01 o 
  -2  -5   2      288.79      272.78     16.32 o 
  -1  -5   2       15.05       13.98      2.37 o 
   0  -5   2     1087.83     1108.42     15.46 o 
   1  -5   2      686.59      715.80     10.98 o 
   2  -5   2       28.45       32.35      2.20 o 
   3  -5   2        0.11        7.11      1.41 o 
   4  -5   2       50.53       47.50      3.43 o 
   5  -5   2        5.21        4.92      4.28 o 
   6  -5   2        9.49        4.21      5.21 o 
  -5  -4   2        5.28        2.57      3.59 o 
  -4  -4   2        3.25       12.22      3.20 o 
  -3  -4   2        0.06        6.02      1.89 o 
  -2  -4   2       68.44       88.39      2.84 o 
  -1  -4   2      168.13      171.44      4.23 o 
   0  -4   2       48.47       44.97      1.87 o 
   1  -4   2      128.99      141.32      3.49 o 
   2  -4   2        4.81        9.32      1.51 o 
   3  -4   2      143.89      131.22      4.99 o 
   4  -4   2        1.88        9.68      1.54 o 
   5  -4   2       10.31        9.73      4.09 o 
   6  -4   2       15.19       14.81      5.27 o 
  -5  -3   2      196.03      217.89      7.64 o 
  -4  -3   2      339.74      350.39     13.48 o 
  -3  -3   2      187.12      187.16      4.70 o 
  -2  -3   2        7.41       14.38      1.40 o 
  -1  -3   2      323.77      348.72      7.25 o 
   0  -3   2      630.25      619.96     11.74 o 
   1  -3   2     2887.40     2791.53     33.74 o 
   2  -3   2      307.73      307.48      7.06 o 
   3  -3   2      742.34      727.92     13.72 o 
   4  -3   2        8.91       18.07      2.47 o 
   5  -3   2      123.40      120.43      7.30 o 
   6  -3   2        1.81        0.69      4.88 o 
  -5  -2   2       46.04       53.08      3.68 o 
  -4  -2   2       55.89       65.17      4.16 o 
  -3  -2   2      489.19      511.11      8.82 o 
  -2  -2   2        1.24        4.57      1.36 o 
  -1  -2   2     6069.37     5035.09     82.25 o 
   0  -2   2      367.53      379.83      5.53 o 
   1  -2   2    10124.29     8311.59    220.94 o 
   2  -2   2      751.17      778.31     13.30 o 
   3  -2   2      417.23      402.03      8.85 o 
   4  -2   2       26.66       30.36      4.01 o 
   5  -2   2        2.57        2.99      2.85 o 
   6  -2   2        0.32        2.62      4.70 o 
  -6  -1   2       17.48       11.74      5.35 o 
  -5  -1   2       36.33       55.14      5.16 o 
  -4  -1   2       96.16      103.72      4.07 o 
  -3  -1   2       18.73       21.19      2.91 o 
  -2  -1   2      373.67      393.92      6.50 o 
  -1  -1   2      762.97      771.97     10.08 o 
   0  -1   2      283.43      302.83      4.42 o 
   1  -1   2     9916.32     7669.86    228.17 o 
   2  -1   2        4.33        5.57      1.30 o 
   3  -1   2      242.44      229.91      4.86 o 
   4  -1   2       83.67       86.46      3.95 o 
   5  -1   2       43.20       47.73      3.37 o 
   6  -1   2        0.51       -1.82      4.83 o 
  -6   0   2       15.52       11.52      6.15 o 
  -5   0   2      476.49      452.74     14.33 o 
  -4   0   2        0.33        7.09      2.45 o 
  -3   0   2       52.46       51.12      2.33 o 
  -2   0   2      247.08      230.98      4.31 o 
  -1   0   2       45.22       44.36      1.81 o 
   0   0   2       21.44       18.07      1.07 o 
   1   0   2      111.60       98.07      2.51 o 
   2   0   2       28.94       24.91      1.57 o 
   3   0   2     1011.06     1061.76     15.10 o 
   4   0   2      165.45      155.50      5.30 o 
   5   0   2       53.74       61.85      3.91 o 
   6   0   2       46.83       45.43      7.70 o 
  -6   1   2       32.54       25.68      5.48 o 
  -5   1   2      113.13      122.18      7.14 o 
  -4   1   2       51.78       59.60      3.16 o 
  -3   1   2     1016.07     1007.21     14.24 o 
  -2   1   2      154.33      141.14      3.07 o 
  -1   1   2     1134.41     1120.59     32.44 o 
   0   1   2      134.69      124.72      2.35 o 
   1   1   2       44.95       40.10      1.32 o 
   2   1   2       17.16       12.44      1.32 o 
   3   1   2        0.06        2.66      1.42 o 
   4   1   2      168.97      176.75      8.21 o 
   5   1   2       28.22       32.25      4.15 o 
   6   1   2      122.37      120.50      8.18 o 
  -6   2   2       15.30       15.36      5.21 o 
  -5   2   2        3.50       -0.92      3.06 o 
  -4   2   2      474.01      455.73     10.32 o 
  -3   2   2      118.57      126.91      3.54 o 
  -2   2   2      342.96      349.92      5.94 o 
  -1   2   2      991.14     1016.64     13.35 o 
   0   2   2     2805.85     2550.35     36.83 o 
   1   2   2      484.38      488.75      8.72 o 
   2   2   2      522.25      536.26      8.59 o 
   3   2   2        4.12        7.95      2.20 o 
   4   2   2        0.15       10.83      4.90 o 
   5   2   2        6.14        4.39      3.16 o 
   6   2   2        0.41        2.03      4.87 o 
  -6   3   2       26.43       22.76      5.53 o 
  -5   3   2        0.56       -2.07      3.47 o 
  -4   3   2       45.35       45.35      3.93 o 
  -3   3   2      620.73      626.24     10.11 o 
  -2   3   2      907.28      916.87     13.00 o 
  -1   3   2        3.46        2.22      1.21 o 
   0   3   2      716.04      784.68     11.09 o 
   1   3   2      147.47      147.24      3.36 o 
   2   3   2     1023.86     1075.28     15.28 o 
   3   3   2       18.45       28.37      2.24 o 
   4   3   2      393.13      419.60     10.19 o 
   5   3   2       50.11       36.99      5.10 o 
  -6   4   2       37.38       31.09      6.29 o 
  -5   4   2       46.43       46.05     10.82 o 
  -4   4   2      122.41      119.08      6.81 o 
  -3   4   2        3.08       12.63      2.39 o 
  -2   4   2       33.15       28.61      1.82 o 
  -1   4   2      114.44       99.69      3.13 o 
   0   4   2      292.40      286.96      5.62 o 
   1   4   2      591.99      583.06      9.35 o 
   2   4   2      256.27      239.85      9.88 o 
   3   4   2      336.83      345.10      8.64 o 
   4   4   2       10.24       22.64      3.75 o 
   5   4   2        1.22       -5.44      5.65 o 
  -6   5   2       38.58       30.06      6.40 o 
  -5   5   2       30.05       27.59      5.40 o 
  -4   5   2      103.95       93.35      6.52 o 
  -3   5   2       28.15       39.75      5.06 o 
  -2   5   2      264.00      258.40      5.75 o 
  -1   5   2       95.29      102.65      3.30 o 
   0   5   2       19.63       18.51      2.12 o 
   1   5   2       45.03       36.38      2.41 o 
   2   5   2       36.46       44.77      3.89 o 
   3   5   2        6.58       13.31      2.06 o 
   4   5   2        0.23       -3.46      3.59 o 
   5   5   2        2.23        3.06     11.35 o 
  -5   6   2        7.51        9.49      6.68 o 
  -4   6   2        7.37        5.79      4.09 o 
  -3   6   2      335.23      337.31     11.57 o 
  -2   6   2       20.44       29.08      2.78 o 
  -1   6   2      104.48      117.25      3.88 o 
   0   6   2      169.75      164.46      4.54 o 
   1   6   2      234.94      231.47      6.67 o 
   2   6   2       25.01       31.68      3.59 o 
   3   6   2       38.42       40.89      6.70 o 
   4   6   2      114.62      118.87      8.22 o 
  -5   7   2        0.85        0.00      4.99 o 
  -4   7   2        6.49        8.59      5.19 o 
  -3   7   2       13.73       21.82      3.82 o 
  -2   7   2      117.13      129.23      4.98 o 
  -1   7   2      264.59      263.96      7.69 o 
   0   7   2       38.26       45.56      2.83 o 
   1   7   2      320.45      318.82     11.06 o 
   2   7   2       53.62       49.76      5.47 o 
   3   7   2        4.53        3.82      3.93 o 
   4   7   2       43.88       44.93      6.07 o 
  -4   8   2        8.12       15.19      6.15 o 
  -3   8   2        0.35        5.54      5.02 o 
  -2   8   2       11.56       20.38      4.52 o 
  -1   8   2        0.94        7.02      1.80 o 
   0   8   2       60.99       63.17      9.37 o 
   1   8   2      268.81      259.60     10.91 o 
   2   8   2       53.56       46.57      6.13 o 
   3   8   2        1.24       -1.06      5.45 o 
  -3   9   2       24.43       23.72      6.52 o 
  -1   9   2        1.70        1.71      4.00 o 
   0   9   2       21.68       22.29      4.70 o 
   1   9   2       82.83       86.22      7.27 o 
   2   9   2       82.37       76.08      7.61 o 
  -1  10   2        7.58        7.01      4.86 o 
   0  10   2       12.20       11.36      5.10 o 
   1  10   2        7.49        7.81      5.36 o 
  -2 -10   3        4.52        2.75      4.29 o 
  -1 -10   3        0.96        0.95      4.83 o 
   0 -10   3       13.71       12.44      4.47 o 
   1 -10   3        4.28        2.97      9.16 o 
   2 -10   3        4.31        6.96      6.19 o 
   3 -10   3        5.35       10.60      6.65 o 
  -3  -9   3       41.66       39.54      5.71 o 
  -2  -9   3        0.02        3.38      3.78 o 
  -1  -9   3       44.36       47.41      4.66 o 
   0  -9   3       23.15       29.32      7.97 o 
   1  -9   3       11.52        9.51      4.67 o 
   2  -9   3        0.90       -2.28      4.74 o 
   3  -9   3        3.51       -1.12      5.09 o 
   4  -9   3        0.01       -7.29      9.60 o 
  -4  -8   3        7.30        6.71      5.16 o 
  -3  -8   3       35.28       24.42      4.49 o 
  -2  -8   3        8.74        7.37      5.23 o 
  -1  -8   3      142.41      144.00      6.14 o 
   0  -8   3        2.48       18.06      3.50 o 
   1  -8   3      202.83      209.32      6.99 o 
   2  -8   3       10.78       22.23      8.39 o 
   3  -8   3        5.22        4.42      3.84 o 
   4  -8   3        0.19       -0.71      3.89 o 
  -4  -7   3        1.67        2.96      3.99 o 
  -3  -7   3       92.50       79.41      9.03 o 
  -2  -7   3       97.87       94.74      7.49 o 
  -1  -7   3       35.57       37.19      3.70 o 
   0  -7   3      116.68      118.10      4.74 o 
   1  -7   3       62.64       68.57      3.52 o 
   2  -7   3       61.51       67.72      4.46 o 
   3  -7   3       15.80       19.83      2.50 o 
   4  -7   3       34.42       28.60      4.18 o 
   5  -7   3       13.49       11.16      5.57 o 
  -5  -6   3       69.74       65.00      7.07 o 
  -4  -6   3       41.73       40.56      5.19 o 
  -3  -6   3      186.62      170.37     11.36 o 
  -2  -6   3       63.27       70.75      4.46 o 
  -1  -6   3      574.01      594.85     17.26 o 
   0  -6   3       17.35       24.45      1.92 o 
   1  -6   3        7.67       13.21      2.20 o 
   2  -6   3      490.44      486.19     10.79 o 
   3  -6   3       19.07       25.49      2.42 o 
   4  -6   3        8.41       17.51      5.63 o 
   5  -6   3        0.30        5.13      4.26 o 
  -5  -5   3        8.43       11.00      4.88 o 
  -4  -5   3       38.66       52.77      5.25 o 
  -3  -5   3      183.23      184.62      6.16 o 
  -2  -5   3       12.12       11.08      2.40 o 
  -1  -5   3       43.27       43.85      2.44 o 
   0  -5   3      731.18      730.59     10.98 o 
   1  -5   3      317.61      321.80      6.21 o 
   2  -5   3      108.15      115.03      4.28 o 
   3  -5   3        0.37        7.29      1.53 o 
   4  -5   3        3.71       16.70      3.75 o 
   5  -5   3        4.22        9.45      3.29 o 
   6  -5   3        1.40        1.63      4.97 o 
  -5  -4   3        9.72       15.71      5.34 o 
  -4  -4   3       17.18       26.73      4.97 o 
  -3  -4   3      361.43      346.48      8.73 o 
  -2  -4   3      552.16      531.83     10.80 o 
  -1  -4   3       16.85       27.73      2.08 o 
   0  -4   3      264.89      255.72      4.75 o 
   1  -4   3        7.77        9.07      1.29 o 
   2  -4   3     5281.89     5024.53     60.18 o 
   3  -4   3       41.45       44.43      2.92 o 
   4  -4   3       54.02       54.01      3.67 o 
   5  -4   3       22.46       25.55      4.25 o 
   6  -4   3        1.63       -0.14      4.55 o 
  -6  -3   3        8.88       11.09      6.49 o 
  -5  -3   3       77.41       79.14      6.58 o 
  -4  -3   3        7.39       13.86      1.79 o 
  -3  -3   3       21.94       35.68      3.26 o 
  -2  -3   3      271.15      312.14      5.82 o 
  -1  -3   3     1996.51     1944.04     29.26 o 
   0  -3   3       29.24       25.17      1.80 o 
   1  -3   3      296.77      298.72      5.18 o 
   2  -3   3      443.72      426.02      8.91 o 
   3  -3   3      138.05      144.17      4.87 o 
   4  -3   3      239.50      229.96     10.64 o 
   5  -3   3        2.65        6.02      4.97 o 
   6  -3   3       29.18       22.19      5.35 o 
  -6  -2   3       31.41       45.79     11.10 o 
  -5  -2   3      202.16      209.94      7.34 o 
  -4  -2   3      188.76      198.58      5.63 o 
  -3  -2   3       16.16       24.56      2.45 o 
  -2  -2   3      296.75      297.14      5.68 o 
  -1  -2   3      141.79      142.89      2.97 o 
   0  -2   3      928.59      980.30     14.83 o 
   1  -2   3      335.70      348.22      5.52 o 
   2  -2   3      572.26      607.25     11.26 o 
   3  -2   3      370.29      376.95      8.61 o 
   4  -2   3       29.47       31.00      3.05 o 
   5  -2   3        0.01        6.54      2.47 o 
   6  -2   3        8.36        7.65      4.83 o 
  -6  -1   3        2.19       -6.73      6.85 o 
  -5  -1   3       17.74       31.92      5.65 o 
  -4  -1   3        0.85        4.05      3.83 o 
  -3  -1   3     1177.57     1197.58     16.74 o 
  -2  -1   3      282.04      289.67      5.25 o 
  -1  -1   3      168.73      184.82      3.42 o 
   0  -1   3      168.05      167.15      3.14 o 
   1  -1   3      533.04      537.00      7.71 o 
   2  -1   3      422.78      399.21      6.50 o 
   3  -1   3       48.07       60.04      2.67 o 
   4  -1   3        2.10        9.64      1.56 o 
   5  -1   3        0.62        5.24      2.07 o 
   6  -1   3        0.18       -0.91      4.93 o 
  -6   0   3       20.05       11.88      5.03 o 
  -5   0   3      146.31      158.72      6.10 o 
  -4   0   3       58.81       69.92      5.59 o 
  -3   0   3      520.73      529.11      8.67 o 
  -2   0   3      210.84      216.44      4.07 o 
  -1   0   3     4045.65     3453.71     69.84 o 
   0   0   3      197.10      206.24      3.60 o 
   1   0   3      223.24      224.54      4.08 o 
   2   0   3       13.56       10.76      1.30 o 
   3   0   3      745.16      743.32     13.13 o 
   4   0   3       65.31       55.56      3.07 o 
   5   0   3       29.37       41.10      5.82 o 
   6   0   3        6.01        3.56      4.65 o 
  -6   1   3       15.89       18.07      5.30 o 
  -5   1   3       62.42       54.64      5.09 o 
  -4   1   3       14.02       19.21      1.88 o 
  -3   1   3      825.63      902.38     13.03 o 
  -2   1   3       14.02       17.34      2.04 o 
  -1   1   3        7.33        7.52      0.75 o 
   0   1   3      177.82      174.36      3.30 o 
   1   1   3     1044.05     1084.09     16.34 o 
   2   1   3      554.53      536.96      8.51 o 
   3   1   3      204.15      201.50      4.90 o 
   4   1   3        7.39       14.66      4.91 o 
   5   1   3       85.35       90.65      6.84 o 
   6   1   3       35.98       39.56      8.03 o 
  -6   2   3       72.32       62.62      7.20 o 
  -5   2   3      334.40      304.67     12.09 o 
  -4   2   3      306.91      314.69      8.33 o 
  -3   2   3       51.71       57.64      3.02 o 
  -2   2   3       78.69       71.89      2.14 o 
  -1   2   3        3.67        5.18      1.15 o 
   0   2   3      587.19      593.41      8.60 o 
   1   2   3      369.45      375.68      7.48 o 
   2   2   3      432.92      466.94      7.76 o 
   3   2   3       27.64       35.92      4.15 o 
   4   2   3      511.56      521.70     11.50 o 
   5   2   3       23.02       22.80      4.54 o 
   6   2   3       32.27       31.93      6.07 o 
  -6   3   3        9.18        2.78      5.19 o 
  -5   3   3       50.73       47.25      5.86 o 
  -4   3   3       76.72       87.43      5.08 o 
  -3   3   3     1666.00     1658.85     27.02 o 
  -2   3   3      390.01      371.25      6.59 o 
  -1   3   3       97.77       88.83      2.71 o 
   0   3   3     2950.31     2949.97     38.84 o 
   1   3   3       55.73       66.43      2.98 o 
   2   3   3       21.77       22.69      1.75 o 
   3   3   3        3.72       13.81      2.25 o 
   4   3   3       66.44       70.22      7.87 o 
   5   3   3        3.38        8.74      5.66 o 
  -6   4   3       12.84       11.43      5.07 o 
  -5   4   3        9.48       12.07      5.01 o 
  -4   4   3      109.05      115.74      6.87 o 
  -3   4   3       16.71       21.73      2.00 o 
  -2   4   3      201.54      196.68      4.62 o 
  -1   4   3       76.04       72.45      2.71 o 
   0   4   3     1693.83     1663.33     21.87 o 
   1   4   3      132.40      132.95      4.47 o 
   2   4   3      258.68      252.83      6.83 o 
   3   4   3      162.63      153.38      5.53 o 
   4   4   3       84.78       78.65      4.58 o 
   5   4   3       57.65       60.12      9.51 o 
  -5   5   3        0.02       -0.42      5.48 o 
  -4   5   3       51.97       42.32      5.32 o 
  -3   5   3        0.87       11.88      2.18 o 
  -2   5   3       47.65       52.48      3.42 o 
  -1   5   3       23.05       31.26      2.20 o 
   0   5   3       15.94       24.25      1.74 o 
   1   5   3       38.61       40.56      2.48 o 
   2   5   3      866.97      875.07     16.44 o 
   3   5   3      135.68      132.41      5.59 o 
   4   5   3       72.95       82.00      9.39 o 
   5   5   3        8.84       10.08      6.36 o 
  -5   6   3        0.61        4.34      5.20 o 
  -4   6   3       68.28       62.95     11.61 o 
  -3   6   3       34.58       47.14      5.41 o 
  -2   6   3      165.68      174.69      4.86 o 
  -1   6   3        1.51        9.72      3.14 o 
   0   6   3       29.24       33.62      2.30 o 
   1   6   3       33.23       43.30      2.86 o 
   2   6   3       90.04       77.89      4.21 o 
   3   6   3       37.51       32.26      5.13 o 
   4   6   3       46.19       47.22      6.13 o 
  -5   7   3       12.56       11.15      8.37 o 
  -4   7   3       12.83       12.80      5.33 o 
  -3   7   3        1.20        5.62      4.35 o 
  -2   7   3      180.12      184.45      8.84 o 
  -1   7   3        3.83       11.12      2.33 o 
   0   7   3      177.94      164.73      5.80 o 
   1   7   3       42.00       52.56      5.48 o 
   2   7   3       22.12       13.16      4.41 o 
   3   7   3        8.82        4.76      4.66 o 
   4   7   3       32.44       23.51      5.18 o 
  -4   8   3       27.81       29.72      6.96 o 
  -3   8   3       73.12       62.62      6.75 o 
  -2   8   3       15.54       12.82      3.60 o 
  -1   8   3        0.43        7.61      3.03 o 
   0   8   3       33.71       30.68      4.53 o 
   1   8   3        1.73       -0.43      3.99 o 
   2   8   3        6.44        9.79      5.06 o 
   3   8   3       79.24       90.44     12.80 o 
  -3   9   3        1.26       -0.58      7.48 o 
  -2   9   3       34.69       31.85      5.52 o 
  -1   9   3       36.59       36.58      5.37 o 
   0   9   3        2.30        0.56      5.56 o 
   1   9   3        2.12       -1.41      4.51 o 
   2   9   3       46.52       49.87      6.86 o 
  -1  10   3       20.31       39.26      7.84 o 
   0  10   3       19.32       22.27      5.92 o 
  -2 -10   4       25.29       26.57      5.68 o 
  -1 -10   4        9.00        9.64      4.44 o 
   0 -10   4        2.37        1.45      4.22 o 
   1 -10   4       37.58       37.05      6.49 o 
   2 -10   4       12.86        9.23      6.06 o 
   3 -10   4        0.28       -0.65      5.80 o 
  -3  -9   4        1.48        3.64      4.65 o 
  -2  -9   4       42.24       39.95      5.83 o 
  -1  -9   4        0.18        1.27      3.38 o 
   0  -9   4       88.20       81.28      5.39 o 
   1  -9   4       66.56       73.23      7.10 o 
   2  -9   4        0.13        1.79      4.88 o 
   3  -9   4       32.30       30.78      9.68 o 
   4  -9   4        1.68        2.55      5.77 o 
  -4  -8   4       24.62       28.46      5.68 o 
  -3  -8   4      130.37      124.44      8.08 o 
  -2  -8   4      108.74      119.55     12.53 o 
  -1  -8   4        7.19       11.95      6.29 o 
   0  -8   4       86.22       89.88      7.14 o 
   1  -8   4       56.58       59.53      5.40 o 
   2  -8   4       28.11       27.55      5.01 o 
   3  -8   4       39.08       36.64      5.38 o 
   4  -8   4       22.94       13.57      4.34 o 
  -4  -7   4        1.38       -0.41      4.34 o 
  -3  -7   4      120.35      122.64     11.20 o 
  -2  -7   4       29.84       28.78      3.50 o 
  -1  -7   4      230.85      234.22      7.31 o 
   0  -7   4       30.43       36.01      2.92 o 
   1  -7   4       22.47       29.50      2.20 o 
   2  -7   4      115.57      134.77     12.37 o 
   3  -7   4       32.65       36.95      3.38 o 
   4  -7   4        1.04        3.77      3.38 o 
   5  -7   4        0.30        0.54      4.95 o 
  -5  -6   4        0.61       -9.38      6.25 o 
  -4  -6   4       33.21       33.06      4.26 o 
  -3  -6   4       26.77       31.50      5.79 o 
  -2  -6   4       24.66       35.95      7.24 o 
  -1  -6   4      331.34      344.19      8.73 o 
   0  -6   4        1.31       11.34      3.25 o 
   1  -6   4      181.15      185.01      4.74 o 
   2  -6   4       37.50       41.16      3.65 o 
   3  -6   4      125.34      103.08      4.71 o 
   4  -6   4        0.79        2.49      2.77 o 
   5  -6   4       22.07       19.15      4.60 o 
  -5  -5   4       24.35       26.45      6.72 o 
  -4  -5   4      273.55      259.63     13.10 o 
  -3  -5   4       90.64       93.16      5.23 o 
  -2  -5   4       92.12       96.02      4.10 o 
  -1  -5   4      217.25      233.47      6.48 o 
   0  -5   4        6.55        9.92      1.35 o 
   1  -5   4      195.22      197.10      4.61 o 
   2  -5   4       12.38       18.59      1.69 o 
   3  -5   4        7.60       10.91      1.73 o 
   4  -5   4      316.96      293.68      8.90 o 
   5  -5   4        0.30        3.72      4.30 o 
  -5  -4   4       64.29       84.22      7.86 o 
  -4  -4   4      122.00      131.90      5.49 o 
  -3  -4   4       40.05       40.96      4.25 o 
  -2  -4   4      850.36      849.31     15.43 o 
  -1  -4   4       29.17       28.00      2.00 o 
   0  -4   4      176.06      180.89      3.91 o 
   1  -4   4        6.06        8.80      1.47 o 
   2  -4   4        1.97        8.17      1.65 o 
   3  -4   4       13.52       21.65      1.95 o 
   4  -4   4       19.02       25.96      2.63 o 
   5  -4   4        7.35        8.70      3.56 o 
   6  -4   4       18.69       17.19      5.21 o 
  -6  -3   4        6.25       16.73      9.48 o 
  -5  -3   4       49.64       48.00      8.74 o 
  -4  -3   4      412.41      418.73     10.26 o 
  -3  -3   4       89.59       86.38      3.17 o 
  -2  -3   4      616.40      622.90      9.68 o 
  -1  -3   4        0.00        0.99      1.35 o 
   0  -3   4     2564.01     2489.02     39.21 o 
   1  -3   4      162.31      153.54      3.52 o 
   2  -3   4      794.73      806.17     14.50 o 
   3  -3   4        9.73       20.12      2.31 o 
   4  -3   4      137.06      136.00      6.19 o 
   5  -3   4        2.61        0.76      2.74 o 
   6  -3   4        7.76        8.60      4.21 o 
  -6  -2   4       61.71       69.80      9.29 o 
  -5  -2   4       61.97       58.18      5.60 o 
  -4  -2   4       15.08       25.86      3.39 o 
  -3  -2   4      403.21      383.66      8.26 o 
  -2  -2   4      174.34      168.73      3.92 o 
  -1  -2   4      100.07       86.32      2.48 o 
   0  -2   4      666.78      701.96      9.92 o 
   1  -2   4       29.48       28.43      1.63 o 
   2  -2   4     1108.50     1127.09     18.66 o 
   3  -2   4       14.14       21.52      4.10 o 
   4  -2   4       80.28       80.74      4.50 o 
   5  -2   4        0.69        3.71      2.81 o 
   6  -2   4        3.01        1.84      5.03 o 
  -6  -1   4       16.24       20.77      9.59 o 
  -5  -1   4       74.40       84.45      4.71 o 
  -4  -1   4      878.98      895.69     17.07 o 
  -3  -1   4      102.04      107.67      3.25 o 
  -2  -1   4      135.99      108.36      2.91 o 
  -1  -1   4     1665.76     1692.43     21.17 o 
   0  -1   4      313.49      339.05      5.55 o 
   1  -1   4      674.92      644.78     10.50 o 
   2  -1   4        2.78        5.65      1.50 o 
   3  -1   4       90.86       96.22      4.72 o 
   4  -1   4      202.98      195.21      6.41 o 
   5  -1   4       72.80       74.31      5.45 o 
   6  -1   4       20.33       19.93      5.59 o 
  -6   0   4        1.22        7.02      5.30 o 
  -5   0   4        2.95        9.21      2.43 o 
  -4   0   4      104.97      119.89      4.70 o 
  -3   0   4        1.70       17.96      1.91 o 
  -2   0   4      415.92      435.33      6.85 o 
  -1   0   4     3413.49     3015.29     90.47 o 
   0   0   4     2869.34     2680.75     52.18 o 
   1   0   4       55.40       61.24      2.11 o 
   2   0   4        0.89        3.75      1.02 o 
   3   0   4       65.65       60.84      3.03 o 
   4   0   4       40.13       45.71      2.90 o 
   5   0   4       35.05       28.44      4.86 o 
   6   0   4        0.01        4.21      4.80 o 
  -6   1   4        0.07        4.64      5.07 o 
  -5   1   4       45.42       49.09      4.05 o 
  -4   1   4       56.22       58.02      3.30 o 
  -3   1   4      271.57      264.50      6.96 o 
  -2   1   4     2956.15     2947.92     43.31 o 
  -1   1   4       18.16       19.52      1.66 o 
   0   1   4       85.57       84.19      2.37 o 
   1   1   4     6546.80     5683.05    166.98 o 
   2   1   4      285.34      279.32      5.45 o 
   3   1   4      232.14      228.66      7.86 o 
   4   1   4       45.16       45.71      4.19 o 
   5   1   4       21.46       21.84      4.58 o 
   6   1   4        5.67       12.69      5.46 o 
  -6   2   4       29.03       26.77      5.46 o 
  -5   2   4        0.23        1.14      3.94 o 
  -4   2   4       77.96       84.52      4.04 o 
  -3   2   4       14.43       22.95      1.91 o 
  -2   2   4      454.68      462.47      9.70 o 
  -1   2   4      947.61      994.69     13.63 o 
   0   2   4      117.49      106.94      2.80 o 
   1   2   4       97.12      114.24      3.88 o 
   2   2   4      484.66      512.11     10.25 o 
   3   2   4      850.55      833.15     15.32 o 
   4   2   4      209.76      217.61      6.88 o 
   5   2   4        3.68       11.98      4.30 o 
  -6   3   4       36.97       35.08      6.82 o 
  -5   3   4       36.37       28.50      5.50 o 
  -4   3   4        0.15        5.39      2.03 o 
  -3   3   4      155.49      141.15      8.42 o 
  -2   3   4      234.02      267.98      5.34 o 
  -1   3   4      357.59      325.20      6.02 o 
   0   3   4      401.38      368.32      6.45 o 
   1   3   4      756.03      847.86     14.72 o 
   2   3   4      141.27      136.67      4.99 o 
   3   3   4       22.03       28.04      2.78 o 
   4   3   4        9.11       10.27      2.71 o 
   5   3   4       12.48       14.46      4.78 o 
  -6   4   4        9.26       12.37      6.50 o 
  -5   4   4       16.55       24.25      7.04 o 
  -4   4   4      165.91      161.11      6.57 o 
  -3   4   4       17.44       22.47      2.13 o 
  -2   4   4       29.67       34.05      3.98 o 
  -1   4   4       63.43       57.11      2.57 o 
   0   4   4      106.26       94.97      3.67 o 
   1   4   4      669.39      651.87     12.60 o 
   2   4   4      109.38      109.48      4.47 o 
   3   4   4       10.78       21.69      4.03 o 
   4   4   4        3.97        2.53      2.62 o 
   5   4   4       24.54       23.44      7.10 o 
  -5   5   4        1.32        2.97      4.94 o 
  -4   5   4       30.32       29.70      5.25 o 
  -3   5   4        0.46        7.63      2.45 o 
  -2   5   4      399.86      398.99      9.53 o 
  -1   5   4      127.95      125.20      3.90 o 
   0   5   4      405.84      415.36     11.30 o 
   1   5   4       38.39       44.79      3.59 o 
   2   5   4       34.94       42.55      2.91 o 
   3   5   4       20.67       26.80      3.04 o 
   4   5   4        7.91       11.64      4.02 o 
  -5   6   4        0.82        5.54      5.40 o 
  -4   6   4       54.73       55.92     10.19 o 
  -3   6   4       26.46       37.67      6.66 o 
  -2   6   4       67.85       75.96      6.88 o 
  -1   6   4       77.28       80.32      3.79 o 
   0   6   4      198.94      202.96      6.42 o 
   1   6   4       49.17       47.48      3.14 o 
   2   6   4      437.61      447.34     14.28 o 
   3   6   4        7.67        7.27      4.61 o 
   4   6   4       43.88       39.72      6.16 o 
  -4   7   4       37.44       30.05      6.42 o 
  -3   7   4        3.76        4.66      2.89 o 
  -2   7   4        0.63        3.14      2.55 o 
  -1   7   4       13.41       20.15      2.27 o 
   0   7   4       11.52       10.58      1.87 o 
   1   7   4       90.96       95.43      5.10 o 
   2   7   4       10.43        7.19      4.05 o 
   3   7   4       94.23       72.71      7.26 o 
  -4   8   4      163.17      152.20     11.01 o 
  -3   8   4       10.81       21.89      7.56 o 
  -2   8   4       46.57       39.98      6.83 o 
  -1   8   4        2.80        8.50      2.66 o 
   0   8   4        2.84        3.91      4.75 o 
   1   8   4        5.32        4.05      4.52 o 
   2   8   4       47.95       44.49      6.58 o 
  -3   9   4        0.38       -2.69      7.16 o 
  -2   9   4        3.06        0.07      4.47 o 
  -1   9   4       22.14       21.89      6.40 o 
   0   9   4        3.34        1.98      4.23 o 
   1   9   4       64.06       69.31      8.02 o 
  -2 -10   5        6.52        8.11      4.46 o 
  -1 -10   5       24.92       25.92      4.77 o 
   0 -10   5       53.37       44.60      6.94 o 
   1 -10   5        0.56       -5.67      5.23 o 
   2 -10   5        2.04        4.21      5.55 o 
  -3  -9   5        2.01        1.82      4.88 o 
  -2  -9   5       14.43       14.60      4.08 o 
  -1  -9   5       17.25       14.76      3.80 o 
   0  -9   5       28.24       36.61      4.25 o 
   1  -9   5        0.06        2.16      4.80 o 
   2  -9   5       60.84       65.25      7.53 o 
   3  -9   5       44.70       39.37      6.92 o 
  -4  -8   5       33.32       36.78      8.15 o 
  -3  -8   5       21.36       26.13      4.75 o 
  -2  -8   5       12.99       16.15      5.76 o 
  -1  -8   5       15.09       13.53      2.77 o 
   0  -8   5       91.25       91.50      4.78 o 
   1  -8   5       59.87       54.16      5.66 o 
   2  -8   5        3.32       -1.20      3.68 o 
   3  -8   5        3.47        4.25      4.95 o 
   4  -8   5        0.85        3.26      4.95 o 
  -4  -7   5       24.69       21.57      4.51 o 
  -3  -7   5       30.39       33.07      4.13 o 
  -2  -7   5      100.86       93.83      5.99 o 
  -1  -7   5       24.73       29.61      4.80 o 
   0  -7   5       50.01       54.60      3.92 o 
   1  -7   5        5.89       14.98      2.47 o 
   2  -7   5        3.14        8.82      3.03 o 
   3  -7   5      193.49      170.68      6.70 o 
   4  -7   5        4.68        5.11      3.57 o 
   5  -7   5       16.90       14.69      4.64 o 
  -5  -6   5       24.26       21.74     11.63 o 
  -4  -6   5       25.77       32.54      4.31 o 
  -3  -6   5       71.81       71.25      4.59 o 
  -2  -6   5      198.85      200.65     11.86 o 
  -1  -6   5       15.37       19.25      2.03 o 
   0  -6   5       11.35       20.06      1.95 o 
   1  -6   5      535.63      532.87     11.31 o 
   2  -6   5       85.35       84.82      3.99 o 
   3  -6   5      151.74      141.09      5.73 o 
   4  -6   5       14.67       10.16      3.39 o 
   5  -6   5        3.76        6.15      4.28 o 
  -5  -5   5       41.50       33.86      6.64 o 
  -4  -5   5       70.24       69.81      5.37 o 
  -3  -5   5      282.58      275.87      8.73 o 
  -2  -5   5      198.25      199.78      6.33 o 
  -1  -5   5       41.53       39.05      2.44 o 
   0  -5   5      388.59      357.42      8.32 o 
   1  -5   5       39.73       36.84      2.18 o 
   2  -5   5        8.42       13.83      2.08 o 
   3  -5   5      666.19      622.97     13.47 o 
   4  -5   5       16.88       15.23      3.11 o 
   5  -5   5        6.51        6.16      3.73 o 
  -5  -4   5        1.55        2.32      4.91 o 
  -4  -4   5      142.32      125.42      7.72 o 
  -3  -4   5      331.47      329.09      8.58 o 
  -2  -4   5        0.39        5.91      1.40 o 
  -1  -4   5        3.82       11.25      3.72 o 
   0  -4   5      354.05      336.27      6.13 o 
   1  -4   5        7.51        8.96      1.29 o 
   2  -4   5      353.99      321.58      7.87 o 
   3  -4   5        8.27       13.36      1.67 o 
   4  -4   5        7.93       19.13      3.52 o 
   5  -4   5       35.38       32.93      4.61 o 
  -6  -3   5       46.56       46.63      7.54 o 
  -5  -3   5        4.73        8.30      4.63 o 
  -4  -3   5      388.82      378.24     12.90 o 
  -3  -3   5      277.07      278.15      7.32 o 
  -2  -3   5       20.10       24.83      2.63 o 
  -1  -3   5      562.97      552.15      8.58 o 
   0  -3   5        0.65        1.12      1.12 o 
   1  -3   5      158.29      166.17      3.96 o 
   2  -3   5      155.69      161.72      5.01 o 
   3  -3   5        1.20        5.50      1.52 o 
   4  -3   5       59.86       66.61      5.17 o 
   5  -3   5        1.26        6.34      3.34 o 
   6  -3   5        3.89        4.85      4.94 o 
  -6  -2   5        0.39       -3.25      5.17 o 
  -5  -2   5        4.05        5.27      4.31 o 
  -4  -2   5        1.44       10.68      6.79 o 
  -3  -2   5       19.53       25.59      3.27 o 
  -2  -2   5     2825.91     2708.24     33.61 o 
  -1  -2   5       70.82       81.00      2.63 o 
   0  -2   5        0.12        0.42      1.18 o 
   1  -2   5      365.27      365.32      6.41 o 
   2  -2   5      451.63      450.05      7.56 o 
   3  -2   5       86.98       85.88      6.00 o 
   4  -2   5       11.02       18.14      2.55 o 
   5  -2   5       10.14        8.01      3.53 o 
   6  -2   5        2.54        2.72      4.76 o 
  -6  -1   5        1.01        6.40      7.88 o 
  -5  -1   5      153.07      149.56     10.14 o 
  -4  -1   5      386.10      384.25      9.63 o 
  -3  -1   5        0.76       11.77      1.77 o 
  -2  -1   5       23.42       39.38      1.86 o 
  -1  -1   5     1272.01     1299.74     17.06 o 
   0  -1   5     1565.21     1569.44     20.19 o 
   1  -1   5      175.38      162.51      3.85 o 
   2  -1   5        0.83        5.83      2.21 o 
   3  -1   5        5.86       12.68      1.63 o 
   4  -1   5      134.57      128.90      5.33 o 
   5  -1   5        4.89        3.72      3.77 o 
   6  -1   5       34.45       28.07      6.08 o 
  -6   0   5       13.77       17.99      6.09 o 
  -5   0   5      139.10      135.58      6.10 o 
  -4   0   5      260.66      269.44      7.85 o 
  -3   0   5       36.73       48.31      5.67 o 
  -2   0   5     1034.50     1144.41     19.22 o 
  -1   0   5       76.43       79.97      2.47 o 
   0   0   5      101.69      107.52      2.98 o 
   1   0   5       24.00       31.11      1.73 o 
   2   0   5       21.78       20.26      2.02 o 
   3   0   5      810.60      810.69     12.83 o 
   4   0   5       12.45       16.65      3.60 o 
   5   0   5       85.66       80.42      6.72 o 
   6   0   5        0.05        4.97      5.23 o 
  -6   1   5       60.78       54.04      6.84 o 
  -5   1   5      143.01      139.38     10.02 o 
  -4   1   5      663.55      675.91     14.39 o 
  -3   1   5      338.86      333.18      8.34 o 
  -2   1   5     1391.58     1488.28     24.10 o 
  -1   1   5      248.86      278.03      5.15 o 
   0   1   5      140.19      122.00      3.52 o 
   1   1   5      181.65      197.95      4.19 o 
   2   1   5       18.26       24.30      1.65 o 
   3   1   5       33.49       43.35      2.71 o 
   4   1   5        0.78        5.28      2.48 o 
   5   1   5       84.68       87.53      7.25 o 
  -6   2   5       20.59       19.41      5.71 o 
  -5   2   5      121.63      120.33      7.40 o 
  -4   2   5       34.87       43.45      3.10 o 
  -3   2   5       23.74       24.59      2.08 o 
  -2   2   5      329.09      345.94      8.25 o 
  -1   2   5     1729.80     1632.40     21.33 o 
   0   2   5      659.07      693.89     10.38 o 
   1   2   5      336.62      370.81      8.09 o 
   2   2   5        1.27        6.46      1.44 o 
   3   2   5      256.05      256.34      8.89 o 
   4   2   5        6.47        1.79      3.05 o 
   5   2   5        6.18        6.73      4.44 o 
  -6   3   5        5.55       -0.83      7.37 o 
  -5   3   5        2.41       -0.16      4.51 o 
  -4   3   5       44.88       45.25      3.42 o 
  -3   3   5      119.32      128.04      5.07 o 
  -2   3   5       20.33       28.35      2.80 o 
  -1   3   5       52.71       56.89      2.45 o 
   0   3   5      251.83      264.25      5.33 o 
   1   3   5     1225.01     1212.38     19.91 o 
   2   3   5        9.84       16.20      1.81 o 
   3   3   5      391.15      386.58      9.66 o 
   4   3   5        0.00       -0.56      3.35 o 
   5   3   5        5.70        6.62      4.56 o 
  -5   4   5       85.95       89.19      8.12 o 
  -4   4   5        2.79        9.12      4.68 o 
  -3   4   5       61.76       63.37      3.65 o 
  -2   4   5       22.49       32.59      5.34 o 
  -1   4   5        2.13        9.18      3.43 o 
   0   4   5        8.20       10.31      1.44 o 
   1   4   5       25.35       27.02      2.16 o 
   2   4   5       41.98       45.00      3.04 o 
   3   4   5      650.84      628.59     13.82 o 
   4   4   5       29.68       27.60      4.08 o 
   5   4   5       16.19       21.94      5.43 o 
  -5   5   5        5.04        8.60      5.43 o 
  -4   5   5        8.20       13.38      4.17 o 
  -3   5   5      269.96      265.81      8.13 o 
  -2   5   5      150.25      152.25      5.53 o 
  -1   5   5      435.12      423.91      9.45 o 
   0   5   5       17.43       27.75      2.42 o 
   1   5   5       36.21       34.62      2.65 o 
   2   5   5       33.74       43.67      3.17 o 
   3   5   5        0.30        3.12      2.73 o 
   4   5   5       11.95        9.86      4.25 o 
  -5   6   5        0.67       -0.35      5.20 o 
  -4   6   5       15.62       13.75      5.39 o 
  -3   6   5      204.16      223.41      9.41 o 
  -2   6   5       14.92       15.74      2.73 o 
  -1   6   5      148.50      150.57      5.43 o 
   0   6   5      155.92      158.29      5.76 o 
   1   6   5      249.83      246.19      9.96 o 
   2   6   5        1.75        3.99      2.68 o 
   3   6   5        3.46        3.11      3.51 o 
   4   6   5       31.82       36.44     13.24 o 
  -4   7   5        8.67        2.96      5.83 o 
  -3   7   5       26.48       25.29      4.06 o 
  -2   7   5      190.56      185.38      9.01 o 
  -1   7   5       48.67       57.16      5.05 o 
   0   7   5       47.53       51.38      3.74 o 
   1   7   5        2.99        5.82      2.88 o 
   2   7   5      101.62      100.44      7.61 o 
   3   7   5       61.81       72.45      7.54 o 
  -3   8   5       23.22       23.30      5.37 o 
  -2   8   5       23.66       26.09      4.93 o 
  -1   8   5       12.51       14.28      4.13 o 
   0   8   5        1.40        5.60      3.20 o 
   1   8   5       26.20       29.79      5.54 o 
   2   8   5        7.67        2.21      4.87 o 
  -2   9   5       47.37       46.04      6.29 o 
  -1   9   5        1.68        3.32      5.45 o 
   0   9   5       50.43       56.19      6.50 o 
   1   9   5        7.90        5.06      4.21 o 
  -1 -10   6       20.92       22.32      4.89 o 
   0 -10   6        0.34       -0.73      4.78 o 
   1 -10   6       36.97       35.26      8.36 o 
   2 -10   6        3.92        8.29      5.96 o 
  -3  -9   6        4.50        1.55      4.30 o 
  -2  -9   6       66.17       62.91      6.05 o 
  -1  -9   6       13.47       14.08      4.14 o 
   0  -9   6        1.27       -2.00      4.13 o 
   1  -9   6       14.29       16.04      5.53 o 
   2  -9   6        0.28        1.07      4.90 o 
   3  -9   6        8.52       12.89      6.33 o 
  -3  -8   6        7.05        6.27      3.97 o 
  -2  -8   6       32.44       33.09      4.47 o 
  -1  -8   6       91.44       93.03      6.43 o 
   0  -8   6      167.81      185.27      7.09 o 
   1  -8   6        3.30        2.35      6.37 o 
   2  -8   6        0.00        0.76      4.64 o 
   3  -8   6        7.83        2.97      4.84 o 
   4  -8   6       61.63       56.26      8.86 o 
  -4  -7   6        0.41       -0.37      4.68 o 
  -3  -7   6       31.68       29.39      4.32 o 
  -2  -7   6       14.22       19.16      6.60 o 
  -1  -7   6        3.74        7.68      1.79 o 
   0  -7   6        0.04        9.49      5.53 o 
   1  -7   6      116.80      117.81      6.96 o 
   2  -7   6        2.37        4.15      3.39 o 
   3  -7   6       20.16       19.91      4.64 o 
   4  -7   6       15.78       10.38      3.93 o 
  -5  -6   6        0.28       -1.75      5.91 o 
  -4  -6   6       37.96       28.26     10.01 o 
  -3  -6   6      423.98      426.95     11.48 o 
  -2  -6   6        1.23       11.29      3.74 o 
  -1  -6   6        2.92       16.18      2.30 o 
   0  -6   6        0.75        7.55      2.69 o 
   1  -6   6        4.57       11.82      3.04 o 
   2  -6   6       43.01       40.96      2.75 o 
   3  -6   6       31.13       35.58      5.36 o 
   4  -6   6        4.91       11.06      3.67 o 
   5  -6   6       51.19       51.16      5.63 o 
  -5  -5   6        0.00        4.52      5.76 o 
  -4  -5   6       35.29       32.13      5.84 o 
  -3  -5   6        0.47        7.66      4.53 o 
  -2  -5   6        3.53       14.10      4.96 o 
  -1  -5   6      854.99      874.78     16.30 o 
   0  -5   6        3.54       11.13      4.28 o 
   1  -5   6       92.34       88.31      3.32 o 
   2  -5   6        1.81        5.57      1.81 o 
   3  -5   6        0.91        7.90      1.74 o 
   4  -5   6        0.14        0.50      2.85 o 
   5  -5   6        1.61        2.12      3.77 o 
  -5  -4   6        0.01       -2.35      5.49 o 
  -4  -4   6       58.29       51.93      5.67 o 
  -3  -4   6      216.53      212.03      6.61 o 
  -2  -4   6      259.95      247.99      7.06 o 
  -1  -4   6      466.23      476.86     10.10 o 
   0  -4   6       51.97       50.48      2.49 o 
   1  -4   6      976.90      990.88     14.45 o 
   2  -4   6        1.91        9.65      2.60 o 
   3  -4   6       47.48       54.52      4.10 o 
   4  -4   6        0.60        1.68      2.43 o 
   5  -4   6       12.51       11.86      3.90 o 
  -5  -3   6      108.95      103.09      8.20 o 
  -4  -3   6      276.91      256.05     16.07 o 
  -3  -3   6       16.25       25.20      2.23 o 
  -2  -3   6      151.36      142.01      3.92 o 
  -1  -3   6      488.42      519.47      8.54 o 
   0  -3   6      416.78      391.69      7.00 o 
   1  -3   6       19.48       23.59      1.92 o 
   2  -3   6       30.73       33.41      2.34 o 
   3  -3   6      218.26      215.50      7.59 o 
   4  -3   6       31.42       35.97      3.32 o 
   5  -3   6       27.77       29.78      4.66 o 
  -6  -2   6       55.81       54.17      7.78 o 
  -5  -2   6        8.20        5.70      4.41 o 
  -4  -2   6       26.19       30.47      3.79 o 
  -3  -2   6      631.78      642.24     13.03 o 
  -2  -2   6      304.59      288.22      5.76 o 
  -1  -2   6        0.53        5.71      1.31 o 
   0  -2   6       22.81       20.47      1.72 o 
   1  -2   6      186.69      191.69      4.49 o 
   2  -2   6      855.50      860.68     12.91 o 
   3  -2   6       65.46       66.80      3.46 o 
   4  -2   6       47.48       47.44      3.90 o 
   5  -2   6        4.10        5.04      4.48 o 
  -6  -1   6       18.24       16.04      5.75 o 
  -5  -1   6        6.40       15.09      7.34 o 
  -4  -1   6        0.30        7.34      1.94 o 
  -3  -1   6      578.91      567.18     13.43 o 
  -2  -1   6        3.34        7.63      1.17 o 
  -1  -1   6     2717.74     2703.18     49.84 o 
   0  -1   6      647.81      634.34      9.86 o 
   1  -1   6      440.97      453.49      7.82 o 
   2  -1   6      582.98      606.01     10.97 o 
   3  -1   6       44.35       47.31      2.90 o 
   4  -1   6       29.88       37.55      7.40 o 
   5  -1   6        0.72        1.33      4.07 o 
  -6   0   6       37.23       29.91      6.59 o 
  -5   0   6       80.33       79.61      5.18 o 
  -4   0   6      180.77      195.21      6.70 o 
  -3   0   6      197.10      197.09      6.53 o 
  -2   0   6      828.25      897.66     16.18 o 
  -1   0   6     1043.37     1059.85     14.73 o 
   0   0   6       19.54       19.71      1.64 o 
   1   0   6      113.37      112.42      3.26 o 
   2   0   6     1403.07     1457.24     20.02 o 
   3   0   6      309.66      313.63     10.49 o 
   4   0   6       26.54       26.13      4.19 o 
   5   0   6       97.40       84.57      8.67 o 
  -6   1   6        2.06        5.22      5.16 o 
  -5   1   6       10.70       13.06      3.22 o 
  -4   1   6      118.82      111.15      6.02 o 
  -3   1   6        5.66       11.97      3.61 o 
  -2   1   6       17.33       25.94      1.90 o 
  -1   1   6       88.43       69.67      2.49 o 
   0   1   6      230.43      242.58      5.09 o 
   1   1   6      109.38       90.38      2.92 o 
   2   1   6      109.92      112.51      4.17 o 
   3   1   6       21.87       28.37      2.99 o 
   4   1   6      333.99      325.44     12.72 o 
   5   1   6        0.05       -1.57      4.41 o 
  -6   2   6       21.55       22.50      6.47 o 
  -5   2   6      145.40      141.41      6.96 o 
  -4   2   6        3.30       12.86      3.46 o 
  -3   2   6        7.62       13.35      1.73 o 
  -2   2   6      354.03      343.01      8.50 o 
  -1   2   6       64.64       71.78      2.59 o 
   0   2   6      268.99      243.30      5.13 o 
   1   2   6       25.00       25.09      3.86 o 
   2   2   6       76.06       67.17      5.31 o 
   3   2   6       29.46       37.98      3.60 o 
   4   2   6       29.56       27.45      5.16 o 
   5   2   6        1.21        0.96      4.18 o 
  -6   3   6       13.58       13.60      6.03 o 
  -5   3   6        0.78       -0.42      4.81 o 
  -4   3   6       31.17       37.88      3.51 o 
  -3   3   6      598.82      620.29     13.73 o 
  -2   3   6       10.57       16.39      3.68 o 
  -1   3   6       20.86       21.33      2.24 o 
   0   3   6      290.87      276.27      6.98 o 
   1   3   6        0.07        5.76      2.85 o 
   2   3   6      157.25      163.18      5.64 o 
   3   3   6       89.50      100.91      7.58 o 
   4   3   6       12.36       13.99      4.16 o 
   5   3   6       11.26        9.21      5.08 o 
  -5   4   6       21.64       18.87      5.79 o 
  -4   4   6        3.75        1.62      2.60 o 
  -3   4   6        4.80       14.69      5.08 o 
  -2   4   6      113.52      132.06     11.41 o 
  -1   4   6      744.22      738.99     12.01 o 
   0   4   6       67.22       71.43      6.29 o 
   1   4   6       50.18       53.28      3.09 o 
   2   4   6       43.15       47.81      3.20 o 
   3   4   6        8.86        8.13      2.78 o 
   4   4   6        2.33        4.02      3.53 o 
  -5   5   6       40.36       34.89      7.67 o 
  -4   5   6        0.35       -0.12      3.10 o 
  -3   5   6      140.61      148.80      6.60 o 
  -2   5   6       39.39       46.32      4.51 o 
  -1   5   6      112.20      120.88      6.11 o 
   0   5   6      158.88      149.14      5.43 o 
   1   5   6      365.06      346.50      9.32 o 
   2   5   6       25.90       31.32      3.30 o 
   3   5   6       34.29       31.36      3.97 o 
   4   5   6       21.23       19.34      4.51 o 
  -4   6   6        9.20       14.76      4.96 o 
  -3   6   6      451.14      437.05     11.93 o 
  -2   6   6       34.78       30.36      4.23 o 
  -1   6   6        4.21       10.08      3.12 o 
   0   6   6        3.21        6.89      2.01 o 
   1   6   6        0.50        5.50      2.45 o 
   2   6   6       29.81       26.83      4.18 o 
   3   6   6        3.67        3.79      3.97 o 
  -4   7   6        0.38        0.03      7.77 o 
  -3   7   6       99.28       96.15      7.63 o 
  -2   7   6       32.48       32.81      5.27 o 
  -1   7   6        4.34        3.40      3.61 o 
   0   7   6        9.77       16.37      3.55 o 
   1   7   6       14.08        8.23      3.97 o 
   2   7   6       13.33       11.05      4.13 o 
   3   7   6        0.19        1.22      5.86 o 
  -3   8   6        2.35        1.02      4.44 o 
  -2   8   6       16.24       14.46      4.51 o 
  -1   8   6       17.05       15.99      4.54 o 
   0   8   6      113.77      110.68      7.18 o 
   1   8   6        4.29        5.11      4.58 o 
  -1   9   6       10.30       10.99      5.22 o 
  -1 -10   7        1.80       -1.12      4.12 o 
   0 -10   7        1.14       -2.51      5.41 o 
   1 -10   7       23.75       24.78      7.06 o 
   2 -10   7        1.48       -0.72      6.24 o 
  -2  -9   7       26.64       18.68      4.41 o 
  -1  -9   7       10.86       11.22      4.09 o 
   0  -9   7       12.29        9.46      5.10 o 
   1  -9   7        5.20       -3.52      5.29 o 
   2  -9   7        7.83       10.07      5.35 o 
   3  -9   7        7.89        7.32      5.69 o 
  -3  -8   7       11.69       14.47      4.24 o 
  -2  -8   7       57.50       67.68      5.58 o 
  -1  -8   7       40.30       33.79      4.02 o 
   0  -8   7       33.43       31.60      5.38 o 
   1  -8   7        5.71        4.60      4.33 o 
   2  -8   7        3.71        6.52      4.82 o 
   3  -8   7        2.51        2.44      5.99 o 
   4  -8   7        2.29        4.23      5.39 o 
  -4  -7   7        2.20        0.22      5.29 o 
  -3  -7   7       44.72       48.62      4.82 o 
  -2  -7   7      366.55      341.97     10.34 o 
  -1  -7   7       65.17       61.13      3.94 o 
   0  -7   7       30.37       42.22      3.20 o 
   1  -7   7        0.12        2.07      2.82 o 
   2  -7   7      109.14      103.33      8.89 o 
   3  -7   7        6.03        7.79      4.30 o 
   4  -7   7       44.20       33.51      4.85 o 
  -4  -6   7        7.72        8.19      5.21 o 
  -3  -6   7       51.84       51.26      6.65 o 
  -2  -6   7       27.00       35.72      3.64 o 
  -1  -6   7      104.02      121.25      7.26 o 
   0  -6   7       24.54       31.49      2.52 o 
   1  -6   7       80.12       78.78      5.12 o 
   2  -6   7       19.97       26.50      2.80 o 
   3  -6   7        2.09        3.13      2.41 o 
   4  -6   7       26.39       29.87      4.57 o 
   5  -6   7        0.03        1.18      4.17 o 
  -5  -5   7       57.95       54.36      7.33 o 
  -4  -5   7       11.65        7.77      4.37 o 
  -3  -5   7      234.14      237.06      7.78 o 
  -2  -5   7      385.01      360.15     18.41 o 
  -1  -5   7        2.51        7.75      2.76 o 
   0  -5   7        4.41       13.97      2.04 o 
   1  -5   7      312.84      306.36      7.93 o 
   2  -5   7       17.43       25.22      4.51 o 
   3  -5   7      125.81      130.85      6.23 o 
   4  -5   7        0.10       -1.61      4.20 o 
   5  -5   7        0.51       -0.25      3.92 o 
  -5  -4   7       91.12       76.24     10.27 o 
  -4  -4   7        0.33       -1.15      3.88 o 
  -3  -4   7      343.74      341.08     12.21 o 
  -2  -4   7        0.72       10.82      2.39 o 
  -1  -4   7      106.99      119.69      5.20 o 
   0  -4   7       25.95       26.96      1.94 o 
   1  -4   7      220.32      211.66      5.12 o 
   2  -4   7      265.92      252.75      7.32 o 
   3  -4   7       43.33       52.55      4.25 o 
   4  -4   7        1.70        4.34      3.15 o 
   5  -4   7       23.01       19.73      4.64 o 
  -5  -3   7        3.85        5.94      4.85 o 
  -4  -3   7      115.51      115.85      7.81 o 
  -3  -3   7      113.96      114.94      6.40 o 
  -2  -3   7      235.00      235.24      6.56 o 
  -1  -3   7     1186.70     1172.45     20.82 o 
   0  -3   7      595.96      625.97     10.16 o 
   1  -3   7       31.24       33.66      2.04 o 
   2  -3   7       70.01       76.11      6.83 o 
   3  -3   7      254.43      263.37      8.04 o 
   4  -3   7        2.40        7.65      2.67 o 
   5  -3   7        5.80        9.58      5.37 o 
  -5  -2   7       18.22       17.03      5.35 o 
  -4  -2   7       38.70       42.18      4.99 o 
  -3  -2   7        0.49        4.01      1.51 o 
  -2  -2   7       27.86       36.50      3.13 o 
  -1  -2   7       23.59       33.58      4.37 o 
   0  -2   7      993.91      986.66     14.36 o 
   1  -2   7      787.93      786.51     12.15 o 
   2  -2   7       19.16       25.17      2.14 o 
   3  -2   7        5.06       17.72      1.87 o 
   4  -2   7      135.73      134.29      8.09 o 
   5  -2   7       35.17       37.72      6.43 o 
  -6  -1   7       28.92       26.13      6.57 o 
  -5  -1   7      186.60      183.92     10.02 o 
  -4  -1   7      267.83      275.82     11.36 o 
  -3  -1   7      241.36      247.27      7.18 o 
  -2  -1   7        6.39       16.73      2.77 o 
  -1  -1   7       13.39       13.19      1.78 o 
   0  -1   7      319.71      329.56      6.48 o 
   1  -1   7       54.93       55.39      2.43 o 
   2  -1   7      162.72      150.64      4.31 o 
   3  -1   7      127.88      134.98      9.68 o 
   4  -1   7      144.29      142.14      8.40 o 
   5  -1   7        1.93        7.11      4.89 o 
  -6   0   7       16.59       18.50      5.96 o 
  -5   0   7       67.15       69.20      5.32 o 
  -4   0   7       14.75       29.30      4.11 o 
  -3   0   7      213.89      212.86      7.35 o 
  -2   0   7      729.87      721.03     14.11 o 
  -1   0   7      214.98      219.71      4.92 o 
   0   0   7        3.76        6.78      2.48 o 
   1   0   7       21.11       29.25      1.90 o 
   2   0   7       72.35       64.31      3.26 o 
   3   0   7      115.95      104.32      5.99 o 
   4   0   7       23.52       22.92      4.42 o 
   5   0   7        0.67       -2.29      5.16 o 
  -6   1   7        2.92        3.91      8.24 o 
  -5   1   7       46.94       40.49      4.53 o 
  -4   1   7      170.76      161.56      6.38 o 
  -3   1   7      150.70      162.01      5.86 o 
  -2   1   7       31.80       43.87      2.71 o 
  -1   1   7        0.09        5.30      3.79 o 
   0   1   7     1499.99     1486.29     20.27 o 
   1   1   7        0.64        9.16      1.44 o 
   2   1   7      379.33      366.31      8.69 o 
   3   1   7       22.65       17.61      2.89 o 
   4   1   7       39.18       32.09      5.12 o 
   5   1   7        0.64       -3.71      4.04 o 
  -5   2   7       31.68       24.91      4.86 o 
  -4   2   7        5.12        7.76      2.49 o 
  -3   2   7        8.55       17.84      3.68 o 
  -2   2   7      330.70      351.16      9.99 o 
  -1   2   7      141.31      124.81      4.11 o 
   0   2   7       20.51       27.03      2.11 o 
   1   2   7       60.66       63.65      3.94 o 
   2   2   7      415.74      412.69      9.69 o 
   3   2   7        0.03        1.79      2.48 o 
   4   2   7      263.32      248.70     14.52 o 
   5   2   7        0.04       -4.18      4.59 o 
  -5   3   7        3.94       -0.90      4.04 o 
  -4   3   7      298.55      306.08      9.80 o 
  -3   3   7        5.33       11.47      1.77 o 
  -2   3   7       34.38       42.62      3.57 o 
  -1   3   7       22.09       27.43      2.47 o 
   0   3   7       39.57       44.55      2.69 o 
   1   3   7       42.84       43.21      2.80 o 
   2   3   7       20.72       20.05      2.06 o 
   3   3   7       49.95       51.65      5.45 o 
   4   3   7       72.95       61.61     10.06 o 
  -5   4   7       16.84       18.44      6.73 o 
  -4   4   7       13.62       11.43      3.94 o 
  -3   4   7        0.81        3.91      2.93 o 
  -2   4   7     1377.60     1397.26     24.82 o 
  -1   4   7       45.76       50.54      4.03 o 
   0   4   7      381.69      383.33     10.06 o 
   1   4   7        1.79       11.01      3.06 o 
   2   4   7      111.25      101.13      5.06 o 
   3   4   7       17.83       13.41      3.27 o 
   4   4   7       15.32        9.87      4.70 o 
  -5   5   7        7.44        8.62      6.49 o 
  -4   5   7       56.26       48.26      5.24 o 
  -3   5   7       68.41       83.79     10.40 o 
  -2   5   7      182.68      183.71      8.71 o 
  -1   5   7      194.32      179.64      8.27 o 
   0   5   7       34.61       40.58      3.32 o 
   1   5   7       38.98       47.50      4.84 o 
   2   5   7       14.32       19.66      3.41 o 
   3   5   7       63.18       66.46      5.42 o 
  -4   6   7        0.94        0.93      4.07 o 
  -3   6   7       14.99       11.45      4.42 o 
  -2   6   7       10.13        8.37      3.86 o 
  -1   6   7       15.94       20.45      4.19 o 
   0   6   7       64.97       62.55      7.12 o 
   1   6   7        0.74       -0.03      3.16 o 
   2   6   7        6.15       10.08      4.01 o 
   3   6   7       77.91       71.64      6.05 o 
  -3   7   7       12.33       13.11      5.22 o 
  -2   7   7        6.37        3.63      4.15 o 
  -1   7   7      109.14       99.42     11.13 o 
   0   7   7       43.98       37.70      8.32 o 
   1   7   7       19.08       20.17      4.41 o 
   2   7   7        6.02        5.29      4.34 o 
  -2   8   7        4.47        4.98      4.57 o 
  -1   8   7       34.99       40.14      5.89 o 
   0   8   7        0.03        5.04      4.49 o 
   1   8   7       45.59       54.12      5.69 o 
   0 -10   8       14.72       11.23      6.23 o 
   1 -10   8        1.11       -2.24      5.39 o 
  -2  -9   8        1.23        1.75      4.40 o 
  -1  -9   8       78.37       81.03      6.25 o 
   0  -9   8       34.05       35.17      5.98 o 
   1  -9   8       19.15       19.51      5.53 o 
   2  -9   8        4.34        6.22      5.83 o 
   3  -9   8        0.03        5.39      5.51 o 
  -3  -8   8        6.82        4.92      4.70 o 
  -2  -8   8       72.08       75.67      7.51 o 
  -1  -8   8        3.60       -0.23      4.27 o 
   0  -8   8       23.82       21.17      5.05 o 
   1  -8   8        0.78        0.36      4.09 o 
   2  -8   8       19.12       22.91      5.66 o 
   3  -8   8        0.22       -2.05      4.53 o 
  -4  -7   8       30.47       22.49      6.77 o 
  -3  -7   8        9.64       12.57      4.21 o 
  -2  -7   8      149.44      153.32     10.17 o 
  -1  -7   8       43.93       42.37      4.09 o 
   0  -7   8       12.81       15.74      2.89 o 
   1  -7   8        0.91        1.50      3.22 o 
   2  -7   8        0.88        4.95      7.00 o 
   3  -7   8        1.45        0.61      4.19 o 
   4  -7   8       10.83       16.14      4.90 o 
  -4  -6   8        3.24       -1.09      5.56 o 
  -3  -6   8        1.06        1.85      2.94 o 
  -2  -6   8       37.29       39.15      6.05 o 
  -1  -6   8       32.04       30.89      4.21 o 
   0  -6   8      644.79      648.33     13.79 o 
   1  -6   8        1.05        3.32      2.87 o 
   2  -6   8       26.48       22.76      6.92 o 
   3  -6   8        2.47        5.33      3.16 o 
   4  -6   8        3.07        3.78      4.04 o 
  -5  -5   8        2.84        6.61      5.44 o 
  -4  -5   8        0.78       -1.32      4.50 o 
  -3  -5   8      423.75      404.43     14.68 o 
  -2  -5   8      318.99      307.03      8.68 o 
  -1  -5   8       36.19       36.84      2.82 o 
   0  -5   8       18.42       22.62      2.68 o 
   1  -5   8       47.06       48.57      3.93 o 
   2  -5   8      119.51      114.93      4.96 o 
   3  -5   8       21.15       25.73      3.34 o 
   4  -5   8       18.08       15.00      4.23 o 
   5  -5   8        2.17        0.94      4.96 o 
  -5  -4   8        0.02       -2.37      4.85 o 
  -4  -4   8       19.62       21.86      5.21 o 
  -3  -4   8       33.63       33.26      4.61 o 
  -2  -4   8       52.99       63.36      4.59 o 
  -1  -4   8        0.29        7.44      1.39 o 
   0  -4   8      203.94      193.50      4.96 o 
   1  -4   8       21.07       26.06      3.41 o 
   2  -4   8        4.72       18.22      2.56 o 
   3  -4   8       14.97       15.28      2.57 o 
   4  -4   8        0.82        1.43      3.60 o 
   5  -4   8       56.69       39.30      6.41 o 
  -5  -3   8       66.61       60.51      7.17 o 
  -4  -3   8       65.92       56.86      6.44 o 
  -3  -3   8      184.47      186.23      9.15 o 
  -2  -3   8      827.72      853.99     18.14 o 
  -1  -3   8      118.07      118.85      3.68 o 
   0  -3   8      359.95      366.02      7.25 o 
   1  -3   8       17.23       32.65      4.09 o 
   2  -3   8       33.17       33.14      2.54 o 
   3  -3   8       22.48       25.41      2.70 o 
   4  -3   8        2.69        5.56      4.58 o 
   5  -3   8        5.31        3.49      5.35 o 
  -5  -2   8       21.82       19.92      5.13 o 
  -4  -2   8      110.89       99.06      7.25 o 
  -3  -2   8      692.15      674.76     18.52 o 
  -2  -2   8      164.83      169.70      5.62 o 
  -1  -2   8        1.05        7.83      1.19 o 
   0  -2   8      460.02      467.46      8.49 o 
   1  -2   8      269.27      282.30      6.20 o 
   2  -2   8      164.34      170.15      5.80 o 
   3  -2   8       89.22      101.73      4.95 o 
   4  -2   8       26.93       27.89      5.80 o 
   5  -2   8       53.82       55.12     12.73 o 
  -5  -1   8       30.05       19.53      5.54 o 
  -4  -1   8       33.02       40.17      7.80 o 
  -3  -1   8       13.57       22.84      3.67 o 
  -2  -1   8      312.44      310.63      8.13 o 
  -1  -1   8      795.66      802.88     12.50 o 
   0  -1   8       78.94       90.79      3.17 o 
   1  -1   8        6.30       17.17      4.16 o 
   2  -1   8        1.99        6.13      1.32 o 
   3  -1   8      192.97      183.59      8.34 o 
   4  -1   8       38.21       35.40      5.68 o 
   5  -1   8       31.82       34.80      6.28 o 
  -5   0   8        0.06       -4.75      3.17 o 
  -4   0   8      103.79       97.12      5.82 o 
  -3   0   8      128.83      119.03      5.08 o 
  -2   0   8       20.08       29.06      2.33 o 
  -1   0   8       44.39       45.49      3.00 o 
   0   0   8      328.46      307.72      6.44 o 
   1   0   8       34.05       37.17      2.08 o 
   2   0   8      110.29      111.57      4.36 o 
   3   0   8        1.82        3.49      2.93 o 
   4   0   8        8.43        7.49      4.30 o 
   5   0   8       76.86       71.53      7.72 o 
  -5   1   8       40.94       46.79      4.99 o 
  -4   1   8       90.49       96.28      5.37 o 
  -3   1   8        0.82        4.72      1.87 o 
  -2   1   8      279.13      268.91      7.80 o 
  -1   1   8      148.56      142.82      5.13 o 
   0   1   8      204.17      209.41      6.90 o 
   1   1   8      239.44      242.01      6.75 o 
   2   1   8       48.59       48.98      2.89 o 
   3   1   8       35.37       28.98      4.18 o 
   4   1   8        0.18       -1.02      3.75 o 
   5   1   8        3.75        2.46      4.57 o 
  -5   2   8       13.31       11.49      4.05 o 
  -4   2   8        1.25        5.15      3.19 o 
  -3   2   8        2.28       13.22      3.60 o 
  -2   2   8      454.71      475.59     11.36 o 
  -1   2   8      338.00      336.46      8.72 o 
   0   2   8       45.25       49.00      3.23 o 
   1   2   8      173.39      156.91      5.44 o 
   2   2   8       56.51       65.69      4.96 o 
   3   2   8      121.47      122.19      6.00 o 
   4   2   8        0.77        0.83      4.06 o 
  -5   3   8        0.59        0.38      4.27 o 
  -4   3   8        5.84        3.81      3.98 o 
  -3   3   8       32.38       29.36      3.20 o 
  -2   3   8      116.75      114.15      6.06 o 
  -1   3   8      488.56      480.78     14.04 o 
   0   3   8     1483.55     1440.59     23.82 o 
   1   3   8       60.05       51.48      6.40 o 
   2   3   8      147.05      133.93      5.62 o 
   3   3   8        0.20        4.41      2.94 o 
   4   3   8       13.18       14.30      4.37 o 
  -5   4   8       23.92       27.17      5.41 o 
  -4   4   8       78.59       69.65      5.99 o 
  -3   4   8        5.63        5.40      4.05 o 
  -2   4   8       12.53       14.25      3.49 o 
  -1   4   8      183.51      175.81     11.86 o 
   0   4   8       12.15       13.72      2.67 o 
   1   4   8       75.23       74.89      4.32 o 
   2   4   8       64.39       66.46      4.77 o 
   3   4   8       26.73       23.78      4.17 o 
   4   4   8        0.01        1.65      4.43 o 
  -4   5   8       73.41       68.53      6.20 o 
  -3   5   8        0.05        2.12      3.59 o 
  -2   5   8      163.76      139.38      8.08 o 
  -1   5   8        2.75        4.53      3.26 o 
   0   5   8       63.40       59.34      6.42 o 
   1   5   8        4.63        4.24      2.68 o 
   2   5   8       46.40       46.41      4.53 o 
   3   5   8        5.58        5.90      3.96 o 
  -4   6   8        6.74        5.38      4.94 o 
  -3   6   8       53.18       53.55      8.62 o 
  -2   6   8       61.44       58.20      6.03 o 
  -1   6   8       95.18       94.36      6.96 o 
   0   6   8       18.34       13.43      4.54 o 
   1   6   8       47.07       56.62      5.14 o 
   2   6   8        0.13        1.78      3.97 o 
  -3   7   8        0.50       -3.94      4.26 o 
  -2   7   8        1.63       -1.03      4.62 o 
  -1   7   8        7.66        5.18      4.49 o 
   0   7   8       19.09       14.69      4.52 o 
   1   7   8      100.29       84.86      6.41 o 
  -2  -9   9        5.22        9.49      4.82 o 
  -1  -9   9        3.91        0.82      4.50 o 
   0  -9   9        0.07        1.47      5.30 o 
   1  -9   9       23.73       29.24      6.32 o 
   2  -9   9        0.18        0.90      5.09 o 
  -3  -8   9        9.03       11.83      7.81 o 
  -2  -8   9        9.20        8.06      4.26 o 
  -1  -8   9       69.30       65.34      5.48 o 
   0  -8   9       25.55       25.33      6.72 o 
   1  -8   9       36.34       37.24      5.99 o 
   2  -8   9        0.88        2.50      4.26 o 
   3  -8   9       25.51       23.26      6.31 o 
  -3  -7   9        8.90        8.13      6.00 o 
  -2  -7   9      127.37      119.99      6.67 o 
  -1  -7   9        0.63        1.06      2.94 o 
   0  -7   9       56.79       58.77      5.83 o 
   1  -7   9       28.71       20.34      4.79 o 
   2  -7   9       45.47       44.50      5.68 o 
   3  -7   9        2.85        6.50      5.17 o 
   4  -7   9        0.00       -0.34      5.46 o 
  -4  -6   9       90.36       78.59      8.67 o 
  -3  -6   9        1.86        4.71      4.87 o 
  -2  -6   9       39.33       39.30      5.30 o 
  -1  -6   9        4.36       14.56      5.40 o 
   0  -6   9       42.28       43.53      3.39 o 
   1  -6   9        0.02       -0.43      3.10 o 
   2  -6   9       19.80       18.89      6.32 o 
   3  -6   9        4.46        3.02      3.35 o 
   4  -6   9       61.12       58.55      6.11 o 
  -4  -5   9       67.20       57.05      7.27 o 
  -3  -5   9        8.90        2.44      4.86 o 
  -2  -5   9        6.11        9.77      2.31 o 
  -1  -5   9      170.27      170.54      6.12 o 
   0  -5   9       75.70       74.69      3.86 o 
   1  -5   9       60.10       62.07      4.71 o 
   2  -5   9       41.91       45.65      6.92 o 
   3  -5   9       54.68       54.18      7.01 o 
   4  -5   9        1.95       -0.80      4.24 o 
  -5  -4   9        1.16        1.37      5.45 o 
  -4  -4   9       34.00       29.73      5.95 o 
  -3  -4   9       13.51       17.29      4.56 o 
  -2  -4   9      167.21      168.38      5.98 o 
  -1  -4   9      162.80      163.16      5.61 o 
   0  -4   9      369.12      361.27      9.99 o 
   1  -4   9      296.72      289.40      7.95 o 
   2  -4   9       44.25       42.96      3.12 o 
   3  -4   9        2.49        3.06      3.39 o 
   4  -4   9       52.03       53.07      6.77 o 
  -5  -3   9       50.73       50.18      6.92 o 
  -4  -3   9        4.95        9.25      4.40 o 
  -3  -3   9       34.71       29.33      4.69 o 
  -2  -3   9        5.85       13.86      2.29 o 
  -1  -3   9        6.49       13.19      1.90 o 
   0  -3   9       39.24       50.73      3.07 o 
   1  -3   9       63.45       72.46      3.57 o 
   2  -3   9       65.85       73.16      3.88 o 
   3  -3   9       31.17       39.86      6.01 o 
   4  -3   9       15.07       14.18      5.31 o 
   5  -3   9       24.14       27.48      6.87 o 
  -5  -2   9       62.48       55.78      7.37 o 
  -4  -2   9      140.86      145.60      9.09 o 
  -3  -2   9      327.92      318.01     12.12 o 
  -2  -2   9       59.58       79.37      8.52 o 
  -1  -2   9        8.63       20.28      3.37 o 
   0  -2   9        6.54       14.97      1.48 o 
   1  -2   9       99.35      109.24      4.68 o 
   2  -2   9       27.80       36.71      2.59 o 
   3  -2   9       26.04       27.77      4.57 o 
   4  -2   9        6.59       -5.90      4.66 o 
   5  -2   9       15.82       21.44      6.45 o 
  -5  -1   9       65.39       68.64      8.14 o 
  -4  -1   9       90.45       87.80      7.05 o 
  -3  -1   9        0.20       11.88      4.19 o 
  -2  -1   9      154.70      169.78      5.94 o 
  -1  -1   9     1076.17     1063.67     15.99 o 
   0  -1   9        0.49        9.35      1.80 o 
   1  -1   9       96.20       95.60      4.69 o 
   2  -1   9        6.33       10.31      2.22 o 
   3  -1   9        5.69        4.14      3.25 o 
   4  -1   9       12.77        9.51      4.77 o 
   5  -1   9       12.71       18.18      5.80 o 
  -5   0   9        3.49        1.30      3.97 o 
  -4   0   9      113.89      101.06      7.98 o 
  -3   0   9      295.42      288.35      8.75 o 
  -2   0   9        1.18       10.94      3.88 o 
  -1   0   9        2.10       15.48      1.77 o 
   0   0   9        0.12       10.19      2.26 o 
   1   0   9      378.06      362.93     18.34 o 
   2   0   9       27.05       37.20      5.47 o 
   3   0   9       73.39       69.51      6.19 o 
   4   0   9        4.02        0.80      4.38 o 
  -5   1   9      101.15       99.74      6.79 o 
  -4   1   9        0.76        2.91      4.10 o 
  -3   1   9      103.07      120.93      5.64 o 
  -2   1   9       49.54       56.59      3.45 o 
  -1   1   9      819.06      810.62     19.80 o 
   0   1   9       48.28       53.41      3.35 o 
   1   1   9      151.99      151.08      5.39 o 
   2   1   9       32.53       34.47      2.93 o 
   3   1   9      163.32      159.98     10.64 o 
   4   1   9        7.03        6.88      4.23 o 
  -5   2   9        9.33        6.06      4.18 o 
  -4   2   9       10.96        5.55      3.53 o 
  -3   2   9      308.90      289.40      9.31 o 
  -2   2   9        3.02       19.74      3.88 o 
  -1   2   9     1088.94     1150.02     26.14 o 
   0   2   9       82.22       89.63      3.94 o 
   1   2   9       24.06       35.85      2.78 o 
   2   2   9       52.95       52.25      5.52 o 
   3   2   9        4.79        1.85      4.13 o 
   4   2   9        0.46        0.54      4.13 o 
  -5   3   9        1.25       -2.01      4.51 o 
  -4   3   9      137.36      136.66      9.07 o 
  -3   3   9       96.85       94.60      7.03 o 
  -2   3   9      101.72       92.16      6.70 o 
  -1   3   9      526.50      488.49     14.92 o 
   0   3   9        0.06        7.12      2.59 o 
   1   3   9       26.32       32.52      3.01 o 
   2   3   9        0.13        0.69      2.58 o 
   3   3   9       10.68       11.27      4.67 o 
   4   3   9        5.53        8.07      4.34 o 
  -4   4   9        8.75        7.52      4.54 o 
  -3   4   9       34.26       38.40      5.79 o 
  -2   4   9       20.21       23.08      4.69 o 
  -1   4   9        7.34        4.12      4.44 o 
   0   4   9       15.25       12.72      3.69 o 
   1   4   9       37.52       38.07      3.79 o 
   2   4   9       58.68       54.99      4.87 o 
   3   4   9       13.20       16.58      4.29 o 
  -4   5   9       26.12       24.82      6.26 o 
  -3   5   9        1.08        0.55      4.63 o 
  -2   5   9       43.37       38.65      5.44 o 
  -1   5   9       81.39       72.71      6.40 o 
   0   5   9        3.07        7.27      4.14 o 
   1   5   9       80.03       62.32      4.91 o 
   2   5   9       16.81       17.72      4.00 o 
  -3   6   9       15.83       16.97      5.07 o 
  -2   6   9        0.58        3.15      4.48 o 
  -1   6   9        1.06        5.10      4.18 o 
   0   6   9      177.60      159.27      9.38 o 
   1   6   9       43.11       43.98      5.27 o 
   2   6   9       10.89       18.64      4.66 o 
  -2   7   9        1.58        5.39      5.25 o 
  -1   7   9       24.78       28.73      5.30 o 
   0   7   9        3.23        6.27      5.15 o 
  -1  -9  10       28.59       32.35      9.69 o 
   0  -9  10       11.54       12.50      5.92 o 
   1  -9  10        0.67       -0.66      4.76 o 
  -2  -8  10        0.12        7.64      4.15 o 
  -1  -8  10      107.85      114.26      7.02 o 
   0  -8  10       10.52        8.38      4.94 o 
   1  -8  10       13.26        7.85      4.75 o 
   2  -8  10        1.74        2.38      4.67 o 
  -3  -7  10        4.56        2.75      7.47 o 
  -2  -7  10       98.60      104.47      6.42 o 
  -1  -7  10       16.55       11.71      3.86 o 
   0  -7  10        4.68        7.54      4.03 o 
   1  -7  10      121.99      112.66      8.03 o 
   2  -7  10       11.12        9.33      4.73 o 
   3  -7  10        6.12        2.94      5.48 o 
  -4  -6  10        5.76        6.57      5.72 o 
  -3  -6  10        4.64        2.64      5.24 o 
  -2  -6  10       10.81       12.32      4.24 o 
  -1  -6  10       14.02       13.65      2.99 o 
   0  -6  10        0.47        2.11      3.19 o 
   1  -6  10        0.37        5.17      3.67 o 
   2  -6  10       36.76       27.86      8.12 o 
   3  -6  10       18.33       16.36      5.34 o 
   4  -6  10        0.79        8.01      4.72 o 
  -4  -5  10        0.38       -1.07      5.11 o 
  -3  -5  10       52.43       47.69      6.65 o 
  -2  -5  10      195.08      195.04     11.33 o 
  -1  -5  10      142.21      138.46      6.03 o 
   0  -5  10       12.66       17.16      2.33 o 
   1  -5  10        2.94        7.06      2.76 o 
   2  -5  10       36.94       36.85      9.08 o 
   3  -5  10        0.21        0.44      3.36 o 
   4  -5  10        0.02        4.08      4.49 o 
  -4  -4  10       56.83       51.25      6.79 o 
  -3  -4  10       75.75       73.29      6.88 o 
  -2  -4  10        0.82        2.52      5.21 o 
  -1  -4  10      123.90      136.42      5.39 o 
   0  -4  10      168.18      173.08      5.95 o 
   1  -4  10      113.13      114.82      7.87 o 
   2  -4  10       11.83       16.39      2.71 o 
   3  -4  10       11.52        9.94      3.44 o 
   4  -4  10        4.50        0.96      5.05 o 
  -5  -3  10        0.11        0.27      4.98 o 
  -4  -3  10       34.49       30.55      5.61 o 
  -3  -3  10      103.19      108.04      7.74 o 
  -2  -3  10      404.76      388.66     13.39 o 
  -1  -3  10      131.66      143.31      5.17 o 
   0  -3  10        2.76       13.49      2.99 o 
   1  -3  10        1.58        9.00      3.08 o 
   2  -3  10      221.05      222.04      7.55 o 
   3  -3  10       10.39        2.75      3.75 o 
   4  -3  10       21.18       18.89      5.21 o 
  -5  -2  10       28.01       32.90      6.31 o 
  -4  -2  10       17.09       12.62      4.92 o 
  -3  -2  10       68.47       51.40      5.68 o 
  -2  -2  10       14.07       24.83      3.71 o 
  -1  -2  10       27.47       39.42      3.59 o 
   0  -2  10      284.63      288.98      7.87 o 
   1  -2  10      209.56      215.81      5.69 o 
   2  -2  10        4.07        5.94      2.37 o 
   3  -2  10        1.44        0.09      4.01 o 
   4  -2  10       27.65       28.31      5.63 o 
  -5  -1  10       74.08       64.46      7.14 o 
  -4  -1  10        6.64        0.87      4.12 o 
  -3  -1  10       16.20       16.71      3.81 o 
  -2  -1  10      109.83      122.92      5.31 o 
  -1  -1  10       11.16       16.99      1.98 o 
   0  -1  10       18.30       30.27      2.91 o 
   1  -1  10        1.20       10.22      2.06 o 
   2  -1  10        1.47        2.28      2.51 o 
   3  -1  10       39.44       39.20      5.52 o 
   4  -1  10        2.30       -0.45      5.03 o 
  -5   0  10       71.37       77.60     11.53 o 
  -4   0  10       42.72       42.53      4.62 o 
  -3   0  10       97.29      130.73      7.94 o 
  -2   0  10       24.62       27.45      2.58 o 
  -1   0  10      176.08      173.02      6.23 o 
   0   0  10      510.76      539.41     11.61 o 
   1   0  10      103.04      110.78      4.71 o 
   2   0  10      192.33      187.59      8.77 o 
   3   0  10       12.52       10.58      4.45 o 
   4   0  10       22.94       18.68      5.82 o 
  -5   1  10       27.42       16.82      4.56 o 
  -4   1  10        2.58        2.53      3.63 o 
  -3   1  10       57.74       74.39      5.76 o 
  -2   1  10      150.09      137.66      5.92 o 
  -1   1  10      342.79      376.98     20.17 o 
   0   1  10      466.43      462.94     10.61 o 
   1   1  10      607.54      579.33     12.70 o 
   2   1  10        0.10        6.04      4.17 o 
   3   1  10        3.99        1.87      3.93 o 
   4   1  10       13.89       11.54      5.05 o 
  -5   2  10        8.78        2.67      4.12 o 
  -4   2  10        0.02       -2.30      3.71 o 
  -3   2  10        3.01       12.28      3.65 o 
  -2   2  10        0.11        2.44      2.21 o 
  -1   2  10        2.96        8.60      3.33 o 
   0   2  10        0.08        2.74      2.81 o 
   1   2  10      221.31      222.15      7.41 o 
   2   2  10       73.59       72.70      7.26 o 
   3   2  10       41.81       43.64      5.65 o 
  -4   3  10       36.66       39.67      6.03 o 
  -3   3  10       30.35       32.65      4.13 o 
  -2   3  10       29.33       24.75      4.95 o 
  -1   3  10       16.93       17.91      4.69 o 
   0   3  10        0.22        1.71      4.35 o 
   1   3  10       69.02       63.60      4.40 o 
   2   3  10       28.63       19.66      3.73 o 
   3   3  10        4.63        4.99      4.48 o 
  -4   4  10        8.20        9.78      4.93 o 
  -3   4  10       83.66       95.62      7.88 o 
  -2   4  10      135.35      130.92      8.54 o 
  -1   4  10      136.20      123.47      8.53 o 
   0   4  10        6.69        6.62      3.97 o 
   1   4  10       33.39       27.25      3.97 o 
   2   4  10        1.05        3.77      3.44 o 
   3   4  10       11.08        8.90      6.62 o 
  -3   5  10        6.11        8.27      5.21 o 
  -2   5  10        9.56        3.62      4.97 o 
  -1   5  10        6.19        7.27      4.24 o 
   0   5  10       89.67       87.98      7.47 o 
   1   5  10       26.54       19.32      4.85 o 
   2   5  10       29.08       38.21      5.14 o 
  -2   6  10       16.08       19.71      5.36 o 
  -1   6  10        1.03        6.33      4.56 o 
   0   6  10       23.22       15.89      5.22 o 
   1   6  10        0.08       -1.02      5.28 o 
  -2  -8  11        0.02       -4.56      4.76 o 
  -1  -8  11        2.58        7.88      5.27 o 
   0  -8  11        1.97        5.79      4.93 o 
   1  -8  11        0.01        0.28      4.75 o 
   2  -8  11        3.70        2.52      4.65 o 
  -3  -7  11       55.16       43.77      6.92 o 
  -2  -7  11        0.32       -0.98      5.06 o 
  -1  -7  11       24.00       23.74      4.39 o 
   0  -7  11       39.54       35.59      5.43 o 
   1  -7  11        5.73        7.77      5.59 o 
   2  -7  11        8.70        9.68      4.30 o 
  -3  -6  11       34.54       32.04      6.54 o 
  -2  -6  11        6.50        8.57      4.55 o 
  -1  -6  11      158.58      146.05      6.75 o 
   0  -6  11       54.51       50.82      5.60 o 
   1  -6  11       10.23        4.00      3.93 o 
   2  -6  11       20.82       19.22      4.96 o 
   3  -6  11        0.64        3.69      4.84 o 
  -4  -5  11        0.71       -3.67      4.55 o 
  -3  -5  11       12.73        8.81      5.14 o 
  -2  -5  11       12.39        8.16      4.75 o 
  -1  -5  11       72.16       78.22      6.44 o 
   0  -5  11       26.91       35.22      6.17 o 
   1  -5  11      164.28      137.84      8.00 o 
   2  -5  11       12.67       16.46      4.32 o 
   3  -5  11        1.79        1.12      4.05 o 
  -4  -4  11      166.45      163.99     10.69 o 
  -3  -4  11       25.36       25.19      5.53 o 
  -2  -4  11       39.53       32.60      5.47 o 
  -1  -4  11        3.35        7.32      1.99 o 
   0  -4  11       34.67       46.61      6.64 o 
   1  -4  11        4.29       12.68      3.21 o 
   2  -4  11       29.28       36.60      3.93 o 
   3  -4  11        1.27        2.37      4.72 o 
   4  -4  11       17.77       14.12      5.44 o 
  -4  -3  11        4.28        4.45      4.54 o 
  -3  -3  11       41.05       43.33      7.16 o 
  -2  -3  11      197.47      183.99      9.40 o 
  -1  -3  11       61.50       57.12      4.76 o 
   0  -3  11      154.95      151.64      4.84 o 
   1  -3  11        1.62       14.50      3.83 o 
   2  -3  11       25.11       29.75      4.57 o 
   3  -3  11        0.62        0.02      4.31 o 
   4  -3  11        2.15        4.40      5.03 o 
  -4  -2  11       40.91       31.83      5.99 o 
  -3  -2  11      125.38      110.49      9.88 o 
  -2  -2  11       10.10        8.43      3.42 o 
  -1  -2  11        0.52        9.57      2.60 o 
   0  -2  11      462.83      511.42     10.07 o 
   1  -2  11        5.96       19.63      4.08 o 
   2  -2  11        5.33        8.74      4.65 o 
   3  -2  11        4.12        6.03      4.98 o 
   4  -2  11        0.75        2.95      8.50 o 
  -4  -1  11        0.72        1.26      3.95 o 
  -3  -1  11       50.20       46.79      5.95 o 
  -2  -1  11       73.06       71.40      7.57 o 
  -1  -1  11       13.54       21.90      2.36 o 
   0  -1  11      125.18      137.98      4.61 o 
   1  -1  11      224.67      234.73      7.24 o 
   2  -1  11      501.77      489.73     16.68 o 
   3  -1  11        7.96        6.65      4.93 o 
   4  -1  11       39.87       35.00      6.54 o 
  -4   0  11       96.25       81.70      6.30 o 
  -3   0  11       54.42       47.35      4.75 o 
  -2   0  11      149.96      153.14      6.45 o 
  -1   0  11       65.50       68.24      4.13 o 
   0   0  11        0.21       10.86      5.71 o 
   1   0  11       87.48       99.01      5.66 o 
   2   0  11        9.59        6.64      4.12 o 
   3   0  11        5.44        7.72      4.69 o 
  -4   1  11       44.24       35.73      5.22 o 
  -3   1  11       14.19       10.04      3.56 o 
  -2   1  11      130.34      128.55      6.29 o 
  -1   1  11        6.01        9.33      4.01 o 
   0   1  11      265.74      273.18     12.87 o 
   1   1  11       21.62       21.34      2.90 o 
   2   1  11        7.04        6.12      3.69 o 
   3   1  11       25.30       20.41      6.70 o 
  -4   2  11        0.58        0.17      3.89 o 
  -3   2  11      116.56      111.20      6.82 o 
  -2   2  11       88.75       92.98      7.75 o 
  -1   2  11        2.09        4.68      4.09 o 
   0   2  11       49.86       36.61      5.28 o 
   1   2  11       29.60       38.71      5.90 o 
   2   2  11        9.52        7.76      4.35 o 
   3   2  11        5.84        9.55      4.81 o 
  -4   3  11        4.39        6.46      7.18 o 
  -3   3  11        3.98        6.24      4.94 o 
  -2   3  11       35.10       40.07      9.07 o 
  -1   3  11       36.03       39.26      5.74 o 
   0   3  11       69.05       63.79      7.65 o 
   1   3  11       15.08       12.01      8.23 o 
   2   3  11       16.61       15.50      4.03 o 
  -3   4  11       43.80       51.06      7.19 o 
  -2   4  11       13.75       13.65      4.76 o 
  -1   4  11        5.06        8.68      5.56 o 
   0   4  11       31.02       28.50      5.29 o 
   1   4  11       11.84        5.87      4.88 o 
   2   4  11       60.82       54.86      5.52 o 
  -2   5  11       57.31       47.96      7.08 o 
  -1   5  11       29.02       33.74      6.74 o 
   0   5  11        0.12       -1.52      4.79 o 
   1   5  11       39.78       33.30      6.29 o 
   0  -8  12        1.42       -0.28      4.95 o 
  -2  -7  12        0.00       -3.14      4.79 o 
  -1  -7  12        5.81        7.78      4.89 o 
   0  -7  12        5.01        2.62      4.64 o 
   1  -7  12        9.74        6.24      4.96 o 
   2  -7  12        7.27       10.43      5.40 o 
  -3  -6  12       23.65       21.87      5.79 o 
  -2  -6  12       32.51       32.11      6.29 o 
  -1  -6  12       61.21       62.00      5.35 o 
   0  -6  12       36.75       34.01      5.52 o 
   1  -6  12        2.27        2.58      4.38 o 
   2  -6  12        5.50        5.33      4.76 o 
  -3  -5  12       81.22       79.91      8.07 o 
  -2  -5  12       36.53       45.36      6.12 o 
  -1  -5  12        3.81        4.57      4.26 o 
   0  -5  12       25.79       32.66      5.24 o 
   1  -5  12      151.33      134.51      8.27 o 
   2  -5  12        1.65        4.53      4.56 o 
   3  -5  12        4.58       -1.47      6.10 o 
  -3  -4  12       40.04       40.81      6.55 o 
  -2  -4  12      103.72       93.48      7.84 o 
  -1  -4  12      162.78      147.29      8.42 o 
   0  -4  12        7.72       11.83      4.64 o 
   1  -4  12        3.72        1.17      3.67 o 
   2  -4  12        1.53        3.40      4.97 o 
   3  -4  12       17.44       11.97      5.32 o 
  -4  -3  12        0.37       -0.51      4.80 o 
  -3  -3  12       62.80       55.67      7.01 o 
  -2  -3  12       11.13       10.95      4.77 o 
  -1  -3  12        6.59        4.68      3.92 o 
   0  -3  12        4.99       22.80      2.83 o 
   1  -3  12      236.44      226.50      9.38 o 
   2  -3  12        1.00       -0.39      4.82 o 
   3  -3  12        3.90        0.62      5.65 o 
  -4  -2  12      233.85      222.43     13.64 o 
  -3  -2  12        0.63        1.47      4.35 o 
  -2  -2  12        9.63        6.42      4.45 o 
  -1  -2  12       83.25       86.54      6.82 o 
   0  -2  12        3.65       13.79      2.38 o 
   1  -2  12       95.07      106.34      6.88 o 
   2  -2  12        0.82        4.05      4.25 o 
   3  -2  12       17.62       16.84      5.49 o 
  -4  -1  12       20.02       19.85      5.73 o 
  -3  -1  12        0.00        0.50      4.36 o 
  -2  -1  12      354.37      353.37     10.94 o 
  -1  -1  12       48.17       52.36      5.98 o 
   0  -1  12      167.35      165.83      8.35 o 
   1  -1  12      152.27      143.34      7.85 o 
   2  -1  12        7.12        4.05      6.31 o 
   3  -1  12        1.01       -0.69      4.69 o 
  -4   0  12       19.20       18.42      5.48 o 
  -3   0  12       17.42       21.18      4.52 o 
  -2   0  12       26.43       27.09      3.95 o 
  -1   0  12       70.26       65.83      6.35 o 
   0   0  12      160.10      167.50      8.88 o 
   1   0  12        9.94       11.43      2.95 o 
   2   0  12      114.58      114.86      8.02 o 
   3   0  12        0.06        5.26      4.72 o 
  -4   1  12       18.91       22.11      4.90 o 
  -3   1  12        4.23        5.94      3.89 o 
  -2   1  12       16.98       17.31      5.26 o 
  -1   1  12        4.59        3.17      4.62 o 
   0   1  12        8.01       10.89      4.75 o 
   1   1  12       49.62       48.07      4.44 o 
   2   1  12       25.62       20.57      5.28 o 
   3   1  12       30.16       23.57      6.96 o 
  -3   2  12       75.95       79.95      7.94 o 
  -2   2  12       61.78       68.95      7.58 o 
  -1   2  12        5.61        8.43      4.76 o 
   0   2  12        0.23       -1.13      4.68 o 
   1   2  12        0.70       -1.79      4.54 o 
   2   2  12       51.01       47.76      6.39 o 
  -3   3  12        0.69        2.36      5.43 o 
  -2   3  12        2.10        3.77      5.31 o 
  -1   3  12      200.15      201.11     10.96 o 
   0   3  12       24.24       30.38      6.85 o 
   1   3  12       11.74       14.61      5.70 o 
   2   3  12        0.59        0.42      3.74 o 
  -2   4  12       40.96       46.15      7.75 o 
  -1   4  12       17.69       22.05      6.33 o 
   0   4  12        9.54       10.75      4.90 o 
   1   4  12      122.60      125.11      8.96 o 
   0  -7  13       68.10       57.78      7.04 o 
  -2  -6  13        3.98       -1.92      8.87 o 
  -1  -6  13        3.77       -1.02      7.13 o 
   0  -6  13        5.57        3.28      4.86 o 
   1  -6  13        0.01       -2.71      4.66 o 
  -2  -5  13        0.04        6.63      5.27 o 
  -1  -5  13       19.88       19.64      5.37 o 
   0  -5  13       14.04        8.22      4.80 o 
   1  -5  13        0.83        3.09      4.59 o 
   2  -5  13       14.99       20.97      7.53 o 
  -3  -4  13       30.77       25.05      6.23 o 
  -2  -4  13       40.13       39.03      6.16 o 
  -1  -4  13       30.99       31.95      5.68 o 
   0  -4  13        5.16        5.84      4.84 o 
   1  -4  13       57.10       59.39      6.45 o 
   2  -4  13        2.50       -0.36      5.63 o 
  -3  -3  13       33.27       21.73      5.87 o 
  -2  -3  13       39.25       34.53      5.73 o 
  -1  -3  13        5.63        1.01      4.60 o 
   0  -3  13       69.33       62.13      8.96 o 
   1  -3  13      103.10      108.04      7.69 o 
   2  -3  13       43.55       41.00      6.25 o 
  -3  -2  13        1.78        4.25      5.15 o 
  -2  -2  13        9.65        7.41      4.87 o 
  -1  -2  13        1.42        3.35      4.64 o 
   0  -2  13        6.59        8.72      4.59 o 
   1  -2  13        1.92        1.50      4.40 o 
   2  -2  13        4.39        3.39      4.80 o 
  -3  -1  13      116.20      107.26     10.72 o 
  -2  -1  13       21.48       19.12      5.36 o 
  -1  -1  13       17.45       24.30      5.58 o 
   0  -1  13       29.39       23.42      5.53 o 
   1  -1  13        2.93        2.11      5.10 o 
   2  -1  13       20.23       28.76     11.73 o 
  -3   0  13       23.58       21.28      4.96 o 
  -2   0  13        0.06        1.08      5.25 o 
  -1   0  13      112.34      115.47      8.65 o 
   0   0  13       24.82       29.66      5.90 o 
   1   0  13       36.82       39.89      9.35 o 
   2   0  13        0.37        1.73      4.86 o 
  -3   1  13        5.46       10.24      5.95 o 
  -2   1  13      183.66      193.47     11.12 o 
  -1   1  13        3.29        4.35      5.09 o 
   0   1  13        0.29        0.82      5.11 o 
   1   1  13       11.82       12.20      6.03 o 
   2   1  13       12.80       15.88      5.50 o 
  -2   2  13       19.61       12.81      5.98 o 
  -1   2  13       64.45       73.92      8.31 o 
   0   2  13       76.75       67.58      7.39 o 
   1   2  13       14.18       13.49      7.00 o 
  -2   3  13       15.91       21.24      7.69 o 
  -1   3  13       38.47       34.68      6.46 o 
   0   3  13       14.23       15.52      7.00 o 
  -1  -5  14       44.72       36.19      8.86 o 
   0  -5  14       48.15       66.37     13.38 o 
   1  -5  14        7.59        7.05      5.29 o 
  -2  -4  14       12.61       13.38      5.48 o 
  -1  -4  14       19.16       22.33      6.17 o 
   0  -4  14        7.84       13.61      8.80 o 
   1  -4  14        9.42       18.59      7.42 o 
  -2  -3  14        6.12        9.57      5.84 o 
  -1  -3  14       14.55       18.02      5.97 o 
   1  -3  14        1.98        6.83      6.54 o 
  -2  -2  14        1.15        1.57      5.59 o 
  -1  -2  14      114.93      112.04     12.17 o 
   0  -2  14       30.80       30.59      7.58 o 
   1  -2  14       30.34       26.03      9.55 o 
  -2  -1  14        1.07        0.53      6.86 o 
  -1  -1  14       17.37       26.87      6.45 o 
   0  -1  14       10.45       12.28      5.87 o 
   1  -1  14       49.51       62.24     10.99 o 
  -2   0  14        0.11        0.82      5.53 o 
  -1   0  14        0.95       -7.65      5.81 o 
   0   0  14        1.03        5.53      5.72 o 
   1   0  14        0.03       -4.48      7.94 o 
  -2   1  14       86.52      100.92     10.44 o 
  -1   1  14        1.75        5.12      6.03 o 
   0   1  14       83.58       91.73      8.59 o 
                                                 
